# Supplementary material for: The Lsm1-7/Pat1 complex binds to stress-activated mRNAs and modulates the response to hyperosmotic shock
Source: PLoS Genet. 2018 Jul 30;14(7):e1007563. doi: 10.1371/journal.pgen.1007563 (PMC6085073; doi:10.1371/journal.pgen.1007563)
Supplement: S5 Table — (XLSX) [file pgen.1007563.s012.xlsx]

## Sheet: GO
http://babelomics.bioinfo.cipf.es/
Functional > Gene Set Enrichment > Logistic Model
LOR: Logarithm Odds Ratio. When comparing two groups or experimental conditions, LOR > 0 indicates a functional term is over-represented for genes up-expressed in the first condition (genes down-expressed in the second condition) and LOR < 0 indicates a functional term is over-represented for genes down-expressed in the first condition (genes up-expressed in the second condition).
LOR>0
LOR<0
Adjusted p-value adjusted p-value from the logistic regression.
TIME 0 (without stress)									TIME 30 (0.6 M KCl, 30 min)
significant_go_molecular_function									significant_go_cellular_component
#term	term_size	term_size_in_genome	annotated_genes	converged	lor	adj_pvalue			#term	term_size	term_size_in_genome	annotated_genes	converged	lor	adj_pvalue
protein serine/threonine phosphatase activity(GO:0004722)	5	14	YKL190W,YGR123C,YPL179W,YER133W,YML057W	TRUE	-2.3124	0.0269021			microtubule(GO:0005874)	5	46	YML124C,YDR320C-A,YKL052C,YLR175W,YER016W	TRUE	-2.00816	0.0489673
protein serine/threonine/tyrosine kinase activity(GO:0004712)	5	6	YLL019C,YDL028C,YJL141C,YOR231W,YNL307C	TRUE	-2.24509	0.0316642
calmodulin binding(GO:0005516)	5	8	YOL016C,YGR167W,YML057W,YOR326W,YAL029C	TRUE	-2.66591	0.0109216
carbon-sulfur lyase activity(GO:0016846)	5	10	YAL012W,YAL039C,YML004C,YHR112C,YGL184C	TRUE	2.62858	0.0060211
									significant_go_biological_process
									#term	term_size	term_size_in_genome	annotated_genes	converged	lor	adj_pvalue
									mitochondrial respiratory chain complex assembly(GO:0033108)	7	22	YLL018C-A,YJL062W-A,YDR379C-A,YDL045W-A,YPL189C-A,YDR529C,YDR231C	TRUE	2.55948	0.00384537
significant_go_cellular_component									regulation of cell communication(GO:0010646)	7	75	YDR200C,YIL033C,YBL016W,YMR192W,YER155C,YML057W,YMR311C	TRUE	2.50869	0.00465069
#term	term_size	term_size_in_genome	annotated_genes	converged	lor	adj_pvalue			regulation of signaling(GO:0023051)	7	73	YDR200C,YIL033C,YBL016W,YMR192W,YER155C,YML057W,YMR311C	TRUE	2.50869	0.00465069
UTP-C complex(GO:0034456)	5	5	YOR061W,YGR090W,YIL035C,YGL019W,YOR039W	TRUE	-2.45354	0.0189331			regulation of signal transduction(GO:0009966)	7	73	YDR200C,YIL033C,YBL016W,YMR192W,YER155C,YML057W,YMR311C	TRUE	2.50869	0.00465069
protein serine/threonine phosphatase complex(GO:0008287)	5	14	YKL190W,YGL190C,YOR014W,YER133W,YML057W	TRUE	-2.40564	0.0213602			response to pheromone involved in conjugation with cellular fusion(GO:0000749)	11	47	YDR200C,YNL145W,YDL100C,YPR075C,YLR229C,YOL111C,YLR110C,YBL016W,YJR090C,YDR461W,YML057W	TRUE	1.93428	0.00788074
									G-protein coupled receptor signaling pathway(GO:0007186)	7	29	YMR116C,YNL145W,YDL100C,YLR229C,YBL016W,YER020W,YDR461W	TRUE	2.24166	0.0120495
									cell surface receptor signaling pathway(GO:0007166)	7	30	YMR116C,YNL145W,YDL100C,YLR229C,YBL016W,YER020W,YDR461W	TRUE	2.24166	0.0120495
									pheromone-dependent signal transduction involved in conjugation with cellular fusion(GO:0000750)	5	18	YNL145W,YDL100C,YLR229C,YBL016W,YDR461W	TRUE	2.58477	0.0125682
significant_go_biological_process									signal transduction involved in conjugation with cellular fusion(GO:0032005)	5	18	YNL145W,YDL100C,YLR229C,YBL016W,YDR461W	TRUE	2.58477	0.0125682
#term	term_size	term_size_in_genome	annotated_genes	converged	lor	adj_pvalue			mitochondrial translation(GO:0032543)	16	85	YNL177C,YLR312W-A,YBR121C,YJL062W-A,YKL138C,YBR251W,YNR036C,YML025C,YOL027C,YMR286W,YDL045W-A,YIL051C,YBL038W,YPR100W,YLR439W,YKL167C	TRUE	-1.46367	0.0138734
developmental process(GO:0032502)	42	149	YKR042W,YDR155C,YJL048C,YDL222C,YOR061W,YMR037C,YPR024W,YDL240W,YOR209C,YFL039C,YCR002C,YLR399C,YDL070W,YLR229C,YLR153C,YKL185W,YER088C,YML115C,YLR195C,YHR135C,YDL160C,YIR026C,YOL111C,YAL051W,YAR014C,YLL039C,YGR032W,YBR268W,YER020W,YER133W,YLR342W,YGL099W,YKL085W,YER177W,YNL307C,YMR148W,YGL054C,YNL154C,YGR037C,YOR326W,YDR177W,YAL029C	TRUE	-1.25262	0.000746492			cellular response to pheromone(GO:0071444)	12	51	YDR200C,YNL145W,YDL100C,YPR075C,YLR229C,YOL111C,YLR110C,YBL016W,YNL027W,YJR090C,YDR461W,YML057W	TRUE	1.70054	0.0155736
protein phosphorylation(GO:0006468)	51	167	YDR477W,YGR262C,YMR291W,YIL042C,YOL145C,YOR061W,YPR025C,YFL034C-B,YOL016C,YJL128C,YLL019C,YIL106W,YDR247W,YCR008W,YPL204W,YML112W,YIL050W,YOR267C,YPL004C,YMR216C,YNL053W,YPL256C,YHR030C,YIL033C,YNL289W,YIL035C,YPL042C,YMR001C,YHR071W,YER123W,YHR135C,YLR113W,YER129W,YLR248W,YDL028C,YDR122W,YBL016W,YNR047W,YJL141C,YPR149W,YLR418C,YJL165C,YOR231W,YJL164C,YHR205W,YGR052W,YNL307C,YGL019W,YJR076C,YNL15…	TRUE	-1.06128	0.00169131			conjugation(GO:0000746)	12	66	YDR200C,YNL145W,YDL100C,YPR075C,YLR229C,YJL034W,YOL111C,YLR110C,YBL016W,YJR090C,YDR461W,YML057W	TRUE	1.6949	0.0159372
RNA localization(GO:0006403)	27	66	YOR046C,YIL040W,YDR002W,YOR257W,YDL207W,YGR218W,YDL088C,YJL041W,YFR001W,YPL178W,YLR335W,YDR432W,YGR119C,YKL186C,YBR170C,YER107C,YOR112W,YDL160C,YDR335W,YJL050W,YDR381W,YER110C,YOR098C,YHR081W,YCL011C,YGL092W,YAL029C	TRUE	-1.43606	0.00177834			conjugation with cellular fusion(GO:0000747)	12	65	YDR200C,YNL145W,YDL100C,YPR075C,YLR229C,YJL034W,YOL111C,YLR110C,YBL016W,YJR090C,YDR461W,YML057W	TRUE	1.6949	0.0159372
single-organism developmental process(GO:0044767)	39	134	YKR042W,YDR155C,YJL048C,YDL222C,YOR061W,YMR037C,YPR024W,YDL240W,YOR209C,YFL039C,YCR002C,YLR399C,YDL070W,YLR229C,YLR153C,YER088C,YML115C,YLR195C,YHR135C,YDL160C,YIR026C,YOL111C,YAL051W,YAR014C,YLL039C,YGR032W,YBR268W,YER020W,YER133W,YLR342W,YGL099W,YKL085W,YER177W,YNL307C,YMR148W,YGL054C,YNL154C,YGR037C,YOR326W	TRUE	-1.15763	0.00260647			response to pheromone(GO:0019236)	13	56	YDR200C,YNL145W,YDL100C,YPR075C,YLR229C,YOL111C,YLR110C,YBL016W,YNR047W,YNL027W,YJR090C,YDR461W,YML057W	TRUE	1.52308	0.0251156
protein modification process(GO:0036211)	130	501	YPL055C,YOR370C,YCR069W,YDR092W,YDR155C,YDR477W,YGL244W,YGR262C,YMR291W,YIL042C,YOR253W,YPL267W,YOL145C,YIL046W,YGL141W,YDL064W,YER001W,YLR449W,YOR061W,YLR239C,YPL050C,YPR025C,YFR003C,YFL039C,YPR023C,YDR304C,YFL034C-B,YDR054C,YCR082W,YOL016C,YJL128C,YLL019C,YBL091C,YIL008W,YGR123C,YGL190C,YGL087C,YEL034W,YAL013W,YGL116W,YJR082C,YIL106W,YEL012W,YGL226C-A,YDR247W,YGR252W,YBL071W-A,YDL132W,YNL099C,Y…	TRUE	-0.644118	0.00301082			regulation of response to stimulus(GO:0048583)	9	85	YDR200C,YLR229C,YIL033C,YBL016W,YMR192W,YNL027W,YER155C,YML057W,YMR311C	TRUE	1.79773	0.0253904
cellular protein modification process(GO:0006464)	130	501	YPL055C,YOR370C,YCR069W,YDR092W,YDR155C,YDR477W,YGL244W,YGR262C,YMR291W,YIL042C,YOR253W,YPL267W,YOL145C,YIL046W,YGL141W,YDL064W,YER001W,YLR449W,YOR061W,YLR239C,YPL050C,YPR025C,YFR003C,YFL039C,YPR023C,YDR304C,YFL034C-B,YDR054C,YCR082W,YOL016C,YJL128C,YLL019C,YBL091C,YIL008W,YGR123C,YGL190C,YGL087C,YEL034W,YAL013W,YGL116W,YJR082C,YIL106W,YEL012W,YGL226C-A,YDR247W,YGR252W,YBL071W-A,YDL132W,YNL099C,Y…	TRUE	-0.644118	0.00301082			mitochondrial respiratory chain complex IV biogenesis(GO:0097034)	5	13	YLL018C-A,YJL062W-A,YOL027C,YPL189C-A,YDR231C	TRUE	2.26538	0.0305093
sphingolipid metabolic process(GO:0006665)	6	24	YBR161W,YLR350W,YMR296C,YCR034W,YDR062W,YKL004W	TRUE	-2.8348	0.00320664			cellular response to organic substance(GO:0071310)	22	87	YDR200C,YGR048W,YMR116C,YNL145W,YDR372C,YHL020C,YLR224W,YDL100C,YPR075C,YLR229C,YOL111C,YAL051W,YLR110C,YBL016W,YNL027W,YER020W,YJR090C,YEL009C,YNL305C,YDR461W,YDL126C,YML057W	TRUE	1.13061	0.0339184
sphingolipid biosynthetic process(GO:0030148)	6	16	YBR161W,YLR350W,YMR296C,YCR034W,YDR062W,YKL004W	TRUE	-2.8348	0.00320664			cell morphogenesis(GO:0000902)	8	27	YLR229C,YHR135C,YOL111C,YAR014C,YGR032W,YER133W,YNL154C,YOR326W	TRUE	-1.64703	0.0456676
RNA transport(GO:0050658)	25	63	YOR046C,YIL040W,YDR002W,YOR257W,YDL207W,YGR218W,YDL088C,YJL041W,YFR001W,YPL178W,YLR335W,YDR432W,YGR119C,YKL186C,YBR170C,YER107C,YOR112W,YDL160C,YDR335W,YDR381W,YER110C,YOR098C,YCL011C,YGL092W,YAL029C	TRUE	-1.34685	0.00472468			multi-organism cellular process(GO:0044764)	14	117	YDR200C,YNL145W,YDL100C,YPR075C,YLR229C,YJL034W,YOL111C,YLR110C,YBL016W,YBR066C,YDR043C,YJR090C,YDR461W,YML057W	TRUE	1.29695	0.0494515
nucleic acid transport(GO:0050657)	25	63	YOR046C,YIL040W,YDR002W,YOR257W,YDL207W,YGR218W,YDL088C,YJL041W,YFR001W,YPL178W,YLR335W,YDR432W,YGR119C,YKL186C,YBR170C,YER107C,YOR112W,YDL160C,YDR335W,YDR381W,YER110C,YOR098C,YCL011C,YGL092W,YAL029C	TRUE	-1.34685	0.00472468
establishment of RNA localization(GO:0051236)	25	63	YOR046C,YIL040W,YDR002W,YOR257W,YDL207W,YGR218W,YDL088C,YJL041W,YFR001W,YPL178W,YLR335W,YDR432W,YGR119C,YKL186C,YBR170C,YER107C,YOR112W,YDL160C,YDR335W,YDR381W,YER110C,YOR098C,YCL011C,YGL092W,YAL029C	TRUE	-1.34685	0.00472468
nucleobase metabolic process(GO:0009112)	11	33	YDR408C,YPR062W,YOR128C,YLR420W,YJR105W,YGL234W,YGR204W,YKR080W,YKL216W,YML106W,YML035C	TRUE	1.8886	0.00477243
cell cycle(GO:0007049)	118	440	YKR001C,YDR182W,YPL155C,YOR372C,YHR191C,YDR002W,YBR202W,YBR017C,YDR320C-A,YKR042W,YCR093W,YOR257W,YNL192W,YML128C,YDR155C,YGR179C,YNL068C,YLR314C,YDL226C,YGR262C,YDR200C,YPL267W,YKR048C,YCR047C,YOL145C,YNL197C,YIL046W,YDL222C,YDL088C,YDL064W,YLR074C,YJL041W,YPR025C,YOR299W,YOR083W,YBR057C,YFL039C,YFL034C-B,YGL173C,YDR054C,YJL157C,YGL061C,YPR046W,YJR112W,YCR002C,YHR127W,YNL327W,YJR021C,YGR103W,YGR…	TRUE	-0.636275	0.00503349
cellular modified amino acid biosynthetic process(GO:0042398)	12	28	YER026C,YLR180W,YGR267C,YJL101C,YOL049W,YEL034W,YGR204W,YBR084W,YKR080W,YHR032W,YHR199C,YJR070C	TRUE	-1.89769	0.00533877
macromolecule modification(GO:0043412)	143	545	YDL201W,YDL014W,YPL055C,YOR370C,YPL212C,YCR069W,YDL208W,YDR092W,YDR155C,YBL024W,YDR477W,YGL244W,YGR262C,YMR291W,YIL042C,YOR253W,YHR089C,YPL267W,YCR047C,YOL145C,YIL046W,YGL141W,YDL064W,YER001W,YLR449W,YOR061W,YKL110C,YLR239C,YHR072W-A,YPL050C,YPR025C,YFR003C,YFL039C,YPR023C,YDR304C,YFL034C-B,YDR054C,YCR082W,YOL016C,YJL128C,YLL019C,YBL091C,YOR243C,YLR405W,YIL008W,YGR123C,YGL190C,YGL087C,YEL034W,YAL…	TRUE	-0.562663	0.0067157
cell aging(GO:0007569)	11	34	YKR042W,YOR061W,YMR037C,YPR024W,YOR209C,YFL039C,YLR153C,YLR195C,YER020W,YKL085W,YGR037C	TRUE	-1.91751	0.00696919
aging(GO:0007568)	11	35	YKR042W,YOR061W,YMR037C,YPR024W,YOR209C,YFL039C,YLR153C,YLR195C,YER020W,YKL085W,YGR037C	TRUE	-1.91751	0.00696919
phosphorus metabolic process(GO:0006793)	194	608	YKR001C,YOR065W,YDR408C,YDR182W,YML124C,YER072W,YDR002W,YHR001W-A,YLR188W,YDL130W-A,YGR007W,YOR370C,YKL035W,YDR477W,YMR083W,YGR281W,YDL226C,YGR262C,YLR380W,YMR291W,YIL063C,YIL042C,YHL011C,YDR530C,YER025W,YER026C,YBR039W,YML085C,YOR128C,YOL145C,YDL067C,YER099C,YGL167C,YHR025W,YLR420W,YOR061W,YJR105W,YPR113W,YCL040W,YDR322C-A,YPL078C,YPL217C,YHR005C,YKL016C,YGL008C,YJR048W,YDL240W,YOR209C,YPR025C,Y…	TRUE	-0.485387	0.00734776
cell cycle process(GO:0022402)	95	373	YKR001C,YPL155C,YOR372C,YHR191C,YDR002W,YBR202W,YDR320C-A,YKR042W,YOR257W,YNL192W,YML128C,YDR155C,YGR179C,YNL068C,YDL226C,YGR262C,YDR200C,YPL267W,YKR048C,YCR047C,YOL145C,YIL046W,YDL222C,YDL088C,YDL064W,YLR074C,YOR299W,YOR083W,YBR057C,YFL039C,YFL034C-B,YGL173C,YDR054C,YJL157C,YGL061C,YPR046W,YJR112W,YCR002C,YHR127W,YNL327W,YJR021C,YGR041W,YLR399C,YGL190C,YGL116W,YIL106W,YDR247W,YEL032W,YER167W,YLR…	TRUE	-0.659109	0.00858306
membrane lipid biosynthetic process(GO:0046467)	7	43	YBR161W,YLR350W,YMR296C,YPR183W,YCR034W,YDR062W,YKL004W	TRUE	-2.30693	0.00926505
membrane lipid metabolic process(GO:0006643)	7	53	YBR161W,YLR350W,YMR296C,YPR183W,YCR034W,YDR062W,YKL004W	TRUE	-2.30693	0.00926505
phosphorylation(GO:0016310)	77	255	YOR065W,YHR001W-A,YDR477W,YGR262C,YMR291W,YIL042C,YOL145C,YDL067C,YHR025W,YOR061W,YJR105W,YCL040W,YJR048W,YPR025C,YFL034C-B,YJL100W,YOL016C,YJL128C,YLL019C,YIL106W,YDR247W,YCR008W,YAL038W,YHR051W,YIL111W,YKL067W,YPL204W,YDR226W,YML112W,YIL050W,YOR267C,YNL052W,YNL054W,YPL004C,YMR216C,YNL053W,YPL256C,YHR030C,YIL033C,YLR395C,YNL289W,YIL035C,YLR410W,YPL042C,YMR001C,YHR071W,YER123W,YHR135C,YHR033W,YLR…	TRUE	-0.715476	0.00978402
nucleobase-containing compound transport(GO:0015931)	28	81	YOR046C,YIL040W,YDR002W,YOR257W,YDL207W,YGR218W,YDL088C,YER056C,YJL041W,YFR001W,YPL221W,YPL178W,YLR335W,YDR432W,YGR119C,YKL186C,YBR170C,YER107C,YOR112W,YDL160C,YDR335W,YDR381W,YER110C,YOR098C,YDL198C,YCL011C,YGL092W,YAL029C	TRUE	-1.16024	0.010103
coenzyme biosynthetic process(GO:0009108)	16	68	YLR180W,YGR267C,YKL192C,YLR239C,YOR209C,YPL252C,YOR054C,YGR204W,YLR153C,YMR096W,YBR084W,YKR080W,YHR032W,YKL088W,YLR328W,YNR041C	TRUE	-1.50474	0.0110475
phosphate-containing compound metabolic process(GO:0006796)	189	593	YKR001C,YOR065W,YDR408C,YDR182W,YML124C,YDR002W,YHR001W-A,YLR188W,YDL130W-A,YGR007W,YOR370C,YKL035W,YDR477W,YMR083W,YGR281W,YDL226C,YGR262C,YLR380W,YMR291W,YIL063C,YIL042C,YHL011C,YDR530C,YER025W,YER026C,YBR039W,YML085C,YOR128C,YOL145C,YDL067C,YER099C,YGL167C,YHR025W,YLR420W,YOR061W,YJR105W,YPR113W,YCL040W,YDR322C-A,YPL078C,YPL217C,YHR005C,YKL016C,YGL008C,YJR048W,YDL240W,YOR209C,YPR025C,YFR003C,Y…	TRUE	-0.455201	0.0128537
replicative cell aging(GO:0001302)	7	21	YKR042W,YMR037C,YOR209C,YLR153C,YLR195C,YER020W,YKL085W	TRUE	-2.18013	0.0138843
cellular modified amino acid metabolic process(GO:0006575)	18	48	YER026C,YGR155W,YLR180W,YGR267C,YJL101C,YNL239W,YOL049W,YEL034W,YAL012W,YGR204W,YBR084W,YKR080W,YHR032W,YML004C,YHR199C,YOL058W,YDL120W,YJR070C	TRUE	-1.3227	0.0180083
coenzyme metabolic process(GO:0006732)	27	108	YMR083W,YLR180W,YGR267C,YKL192C,YLR239C,YOR209C,YLR354C,YMR246W,YOR317W,YKL151C,YPL252C,YOR054C,YGR204W,YMR315W,YLR153C,YMR096W,YBR084W,YKR080W,YDL022W,YPL061W,YHR032W,YOL086C,YKL088W,YLR328W,YNL241C,YNR001C,YNR041C	TRUE	-1.07875	0.0187671
nucleic acid metabolic process(GO:0090304)	326	1039	YLR278C,YKL113C,YER159C,YDR182W,YKL058W,YKR060W,YGL245W,YOR372C,YHR191C,YDL201W,YMR016C,YJL065C,YBR202W,YKL172W,YPL213W,YKR042W,YCL058W-A,YDR023W,YLR312W-A,YDL014W,YNL061W,YER070W,YJR068W,YPL096W,YPL055C,YPR133C,YCR093W,YBR121C,YGR159C,YPL212C,YLR186W,YMR307W,YDL208W,YKR023W,YGL222C,YDR092W,YGR285C,YML128C,YBL024W,YNL068C,YDL207W,YPR086W,YGL244W,YGR262C,YOR168W,YIL021W,YIL063C,YDR296W,YKR025W,YLR…	TRUE	-0.340977	0.0192499
mitotic cell cycle(GO:0000278)	58	202	YPL155C,YOR372C,YHR191C,YDR002W,YBR202W,YDR320C-A,YOR257W,YGR179C,YNL068C,YPL267W,YKR048C,YOL145C,YIL046W,YDL088C,YDL064W,YOR083W,YFL039C,YFL034C-B,YGL173C,YDR054C,YGL061C,YPR046W,YJR112W,YCR002C,YHR127W,YNL327W,YGL190C,YGL116W,YGR211W,YIL106W,YDR247W,YEL032W,YER167W,YDL132W,YKL052C,YMR078C,YMR135C,YGR271C-A,YNL078W,YLR175W,YLR229C,YKL185W,YMR001C,YDL028C,YER016W,YBL016W,YER133W,YJR090C,YER177W,Y…	TRUE	-0.737825	0.0198862
positive regulation of cell cycle process(GO:0090068)	5	18	YDR155C,YGL173C,YGL116W,YMR135C,YMR001C	TRUE	-2.39419	0.0219801
nucleobase-containing compound metabolic process(GO:0006139)	410	1272	YLR278C,YKR001C,YDR408C,YKL113C,YER159C,YDR182W,YKL058W,YML124C,YKR060W,YGL245W,YOR372C,YPR062W,YHR191C,YDL201W,YMR016C,YDR002W,YJL065C,YBR202W,YLR188W,YKL172W,YPL213W,YKR042W,YCL058W-A,YDR023W,YDL130W-A,YLR312W-A,YDL014W,YNL061W,YER070W,YJR068W,YPL096W,YPL055C,YPR133C,YCR093W,YBR121C,YOR370C,YGR159C,YKL035W,YPL212C,YLR186W,YMR307W,YDL208W,YKR023W,YGL222C,YDR092W,YGR285C,YML128C,YBL024W,YNL068C,Y…	TRUE	-0.300994	0.0244765
cofactor biosynthetic process(GO:0051188)	19	79	YLR180W,YGR267C,YKL192C,YLR239C,YOR209C,YER141W,YPL252C,YBR213W,YOR054C,YGR204W,YLR153C,YMR096W,YBR084W,YKR080W,YHR032W,YKL088W,YLR328W,YDL120W,YNR041C	TRUE	-1.18378	0.0297812
amine metabolic process(GO:0009308)	7	31	YHR123W,YPL038W,YCR059C,YLR133W,YKL211C,YNL130C,YJR073C	TRUE	1.78425	0.0331019
cellular amine metabolic process(GO:0044106)	7	31	YHR123W,YPL038W,YCR059C,YLR133W,YKL211C,YNL130C,YJR073C	TRUE	1.78425	0.0331019
regulation of transport(GO:0051049)	13	39	YNL197C,YHR005C,YBR112C,YDR080W,YLR229C,YNL053W,YNL055C,YER107C,YNR047W,YMR192W,YNL027W,YLR342W,YER151C	TRUE	-1.39003	0.0340038
positive regulation of transcription elongation from RNA polymerase II promoter(GO:0032968)	6	8	YNL068C,YGL043W,YGR252W,YDR432W,YML010W,YLR418C	TRUE	1.89448	0.0349779
regulation of transcription elongation from RNA polymerase II promoter(GO:0034243)	6	9	YNL068C,YGL043W,YGR252W,YDR432W,YML010W,YLR418C	TRUE	1.89448	0.0349779
regulation of localization(GO:0032879)	14	42	YNL197C,YHR005C,YBR112C,YDR080W,YLR229C,YNL053W,YNL055C,YER107C,YAR014C,YNR047W,YMR192W,YNL027W,YLR342W,YER151C	TRUE	-1.33281	0.0350739
cofactor metabolic process(GO:0051186)	30	125	YMR083W,YLR180W,YGR267C,YKL192C,YLR239C,YOR209C,YLR354C,YMR246W,YOR317W,YKL151C,YER141W,YPL252C,YBR213W,YOR054C,YGR204W,YMR315W,YLR153C,YMR096W,YBR084W,YKR080W,YDL022W,YPL061W,YHR032W,YOL086C,YKL088W,YLR328W,YDL120W,YNL241C,YNR001C,YNR041C	TRUE	-0.916968	0.0354456
chronological cell aging(GO:0001300)	6	14	YOR061W,YMR037C,YPR024W,YFL039C,YKL085W,YGR037C	TRUE	-2.0089	0.0355738
cellular developmental process(GO:0048869)	31	113	YDR155C,YJL048C,YDL222C,YDL240W,YFL039C,YLR399C,YDL070W,YLR229C,YKL185W,YER088C,YML115C,YHR135C,YDL160C,YIR026C,YOL111C,YAL051W,YAR014C,YLL039C,YGR032W,YBR268W,YER020W,YER133W,YLR342W,YGL099W,YER177W,YNL307C,YMR148W,YGL054C,YNL154C,YOR326W,YAL029C	TRUE	-0.892493	0.0375151
negative regulation of gene expression, epigenetic(GO:0045814)	20	68	YJL065C,YBR202W,YKR042W,YMR307W,YIL063C,YOL145C,YNL107W,YLR449W,YOR209C,YAL013W,YEL032W,YLR285W,YLR335W,YGR270W,YER088C,YNL186W,YAL051W,YPL181W,YLR293C,YJR017C	TRUE	-1.10353	0.0378214
regulation of gene expression, epigenetic(GO:0040029)	20	68	YJL065C,YBR202W,YKR042W,YMR307W,YIL063C,YOL145C,YNL107W,YLR449W,YOR209C,YAL013W,YEL032W,YLR285W,YLR335W,YGR270W,YER088C,YNL186W,YAL051W,YPL181W,YLR293C,YJR017C	TRUE	-1.10353	0.0378214
chromatin silencing(GO:0006342)	20	68	YJL065C,YBR202W,YKR042W,YMR307W,YIL063C,YOL145C,YNL107W,YLR449W,YOR209C,YAL013W,YEL032W,YLR285W,YLR335W,YGR270W,YER088C,YNL186W,YAL051W,YPL181W,YLR293C,YJR017C	TRUE	-1.10353	0.0378214
gene silencing(GO:0016458)	20	69	YJL065C,YBR202W,YKR042W,YMR307W,YIL063C,YOL145C,YNL107W,YLR449W,YOR209C,YAL013W,YEL032W,YLR285W,YLR335W,YGR270W,YER088C,YNL186W,YAL051W,YPL181W,YLR293C,YJR017C	TRUE	-1.10353	0.0378214
mRNA transport(GO:0051028)	22	56	YOR046C,YIL040W,YOR257W,YDL207W,YGR218W,YDL088C,YJL041W,YFR001W,YPL178W,YLR335W,YDR432W,YGR119C,YKL186C,YBR170C,YER107C,YDL160C,YDR381W,YER110C,YOR098C,YCL011C,YGL092W,YAL029C	TRUE	-1.04895	0.0386341
regulation of cell cycle process(GO:0010564)	18	87	YDR155C,YGL173C,YGL190C,YGL116W,YIL106W,YMR135C,YNL078W,YLR229C,YKL185W,YMR001C,YDL028C,YER016W,YML074C,YER133W,YER177W,YOR198C,YBR158W,YFR036W	TRUE	-1.15391	0.0391395
regulation of chromatin silencing(GO:0031935)	9	20	YKR042W,YIL063C,YOL145C,YAL013W,YGR270W,YAL051W,YPL181W,YLR293C,YJR017C	TRUE	-1.60859	0.0403388
regulation of gene silencing(GO:0060968)	9	20	YKR042W,YIL063C,YOL145C,YAL013W,YGR270W,YAL051W,YPL181W,YLR293C,YJR017C	TRUE	-1.60859	0.0403388
purine nucleoside biosynthetic process(GO:0042451)	23	40	YBR039W,YLR180W,YGL167C,YJR105W,YDR322C-A,YPL078C,YKL016C,YGL008C,YPR020W,YDR377W,YOL077W-A,YGL006W,YDR039C,YKL067W,YOR054C,YDR226W,YPL271W,YDL004W,YMR217W,YHR032W,YKL088W,YJR121W,YLR295C	TRUE	-0.999252	0.0440865
purine ribonucleoside biosynthetic process(GO:0046129)	23	40	YBR039W,YLR180W,YGL167C,YJR105W,YDR322C-A,YPL078C,YKL016C,YGL008C,YPR020W,YDR377W,YOL077W-A,YGL006W,YDR039C,YKL067W,YOR054C,YDR226W,YPL271W,YDL004W,YMR217W,YHR032W,YKL088W,YJR121W,YLR295C	TRUE	-0.999252	0.0440865
translation(GO:0006412)	220	345	YDR447C,YPL220W,YDL081C,YNL177C,YPL079W,YIL069C,YOR046C,YDL202W,YKR060W,YDR025W,YGL245W,YOL120C,YER050C,YOR063W,YBR181C,YKL156W,YDL130W,YGR214W,YBR143C,YKL155C,YLR075W,YDR471W,YDR023W,YLR312W-A,YLR441C,YPR132W,YBR121C,YNL067W,YPL131W,YGL222C,YGR285C,YER056C-A,YLR185W,YDL207W,YKR094C,YJL062W-A,YDR405W,YDL083C,YPR086W,YBL027W,YOR168W,YDL082W,YKR026C,YNL085W,YER074W,YDR152W,YER025W,YOL097C,YLR287C-A…	TRUE	0.339205	0.0457766
cellular biogenic amine metabolic process(GO:0006576)	5	24	YHR123W,YLR133W,YKL211C,YNL130C,YJR073C	TRUE	1.95162	0.0464039
negative regulation of transcription, DNA-templated(GO:0045892)	41	127	YER159C,YJL065C,YBR202W,YKR042W,YCL058W-A,YCR093W,YMR307W,YNL068C,YIL063C,YOL145C,YLL029W,YNL107W,YLR449W,YOR209C,YOR083W,YGL209W,YDR397C,YPR023C,YNL239W,YBR112C,YAL013W,YEL032W,YLR285W,YLR335W,YPL049C,YML113W,YDR432W,YHL020C,YGR270W,YKL185W,YER088C,YMR070W,YOL135C,YNL186W,YDL165W,YAL051W,YML051W,YPL181W,YEL009C,YLR293C,YJR017C	TRUE	-0.743342	0.0470902
negative regulation of gene expression(GO:0010629)	41	130	YER159C,YJL065C,YBR202W,YKR042W,YCL058W-A,YCR093W,YMR307W,YNL068C,YIL063C,YOL145C,YLL029W,YNL107W,YLR449W,YOR209C,YOR083W,YGL209W,YDR397C,YPR023C,YNL239W,YBR112C,YAL013W,YEL032W,YLR285W,YLR335W,YPL049C,YML113W,YDR432W,YHL020C,YGR270W,YKL185W,YER088C,YMR070W,YOL135C,YNL186W,YDL165W,YAL051W,YML051W,YPL181W,YEL009C,YLR293C,YJR017C	TRUE	-0.743342	0.0470902
negative regulation of RNA metabolic process(GO:0051253)	41	127	YER159C,YJL065C,YBR202W,YKR042W,YCL058W-A,YCR093W,YMR307W,YNL068C,YIL063C,YOL145C,YLL029W,YNL107W,YLR449W,YOR209C,YOR083W,YGL209W,YDR397C,YPR023C,YNL239W,YBR112C,YAL013W,YEL032W,YLR285W,YLR335W,YPL049C,YML113W,YDR432W,YHL020C,YGR270W,YKL185W,YER088C,YMR070W,YOL135C,YNL186W,YDL165W,YAL051W,YML051W,YPL181W,YEL009C,YLR293C,YJR017C	TRUE	-0.743342	0.0470902
tRNA export from nucleus(GO:0006409)	5	16	YJL041W,YLR335W,YOR112W,YDR335W,YGL092W	TRUE	-2.07525	0.0471008
tRNA transport(GO:0051031)	5	18	YJL041W,YLR335W,YOR112W,YDR335W,YGL092W	TRUE	-2.07525	0.0471008
