# Supplementary material for: The Lsm1-7/Pat1 complex binds to stress-activated mRNAs and modulates the response to hyperosmotic shock
Source: PLoS Genet. 2018 Jul 30;14(7):e1007563. doi: 10.1371/journal.pgen.1007563 (PMC6085073; doi:10.1371/journal.pgen.1007563)
Supplement: S6 Table — Lists were generated using a compendium of several previously published mRNA data [14,34,94,95]. (XLSX) [file pgen.1007563.s013.xlsx]

## Sheet: OSR
544		List
YAL061W		Posas et al. (2000) (J Biol Chem. 2000 Jun 9;275(23):17249-55.)	0.4 M NaCl, 10 min	fold induction>5
YBR072W		Rep et al., 2000 (J Biol Chem. 2000 Mar 24;275(12):8290-300.)	0.7 M NaCl, 45 min	fold induction>3
YBR117C		Romero-Santacreu et al., 2009 (RNA. 2009 Jun;15(6):1110-20.)	0.4M NaCl, 15 min	fold induction>2
YBR126C		Li et al., 2016 (BBA GRM 2016 1859(2):405-19)	0.6M KCl, 30 min	fold induction>3
YBR230C
YCL040W
YDL022W
YDL110C
YDL222C
YDL223C
YDR001C
YDR040C
YDR070C
YDR074W
YDR171W
YEL039C
YER062C
YER067W
YER150W
YFL014W
YFL016C
YFR015C
YFR017C
YFR053C
YGR008C
YGR043C
YGR052W
YGR086C
YGR088W
YGR243W
YHL021C
YHR033W
YHR087W
YHR094C
YHR096C
YHR097C
YHR104W
YIL053W
YJL144W
YKL035W
YKL096W
YKL150W
YKL151C
YLL023C
YLR178C
YLR251W
YLR327C
YML004C
YML070W
YML100W
YML128C
YMR105C
YMR169C
YMR173W
YMR174C
YMR250W
YMR251W-A
YMR291W
YNL036W
YNL160W
YNL194C
YNL195C
YNR014W
YOL052C-A
YOL151W
YOR161C
YOR374W
YPL061W
YPL223C
YBL064C
YBR053C
YDL023C
YEL011W
YGL053W
YGR049W
YGR066C
YGR161C
YGR248W
YGR249W
YIL045W
YIL113W
YJL107C
YJL108C
YJR115W
YLR177W
YLR252W
YLR258W
YLR267W
YML054C
YML131W
YMR090W
YMR170C
YNR034W
YOR019W
YOR348C
YPL230W
YPL247C
YAL038W
YBL027W
YBL029C-A
YBL078C
YBR010W
YBR016W
YBR048W
YBR054W
YBR114W
YBR118W
YBR161W
YBR181C
YBR189W
YBR191W
YBR212W
YBR214W
YBR290W
YCL035C
YCR031C
YDL020C
YDL072C
YDL082W
YDL083C
YDL124W
YDL174C
YDL185W
YDL191W
YDL208W
YDR025W
YDR037W
YDR043C
YDR077W
YDR202C
YDR258C
YDR358W
YDR379C-A
YDR391C
YDR418W
YDR432W
YDR450W
YDR463W
YDR500C
YDR508C
YDR510W
YDR536W
YEL012W
YEL034W
YEL054C
YEL060C
YER020W
YER026C
YER035W
YER056C-A
YER103W
YER133W
YER177W
YGL037C
YGL062W
YGL103W
YGL127C
YGL147C
YGR209C
YGR218W
YGR268C
YGR279C
YHR019C
YHR021C
YHR137W
YHR141C
YHR208W
YIL033C
YIL077C
YIL078W
YIL105C
YIL136W
YJL066C
YJL141C
YJL165C
YJL189W
YJL190C
YJR009C
YJR059W
YKL028W
YKL060C
YKL091C
YKL142W
YKR011C
YKR057W
YLL018C
YLL026W
YLL039C
YLL045C
YLR029C
YLR044C
YLR120C
YLR167W
YLR225C
YLR248W
YLR256W
YLR270W
YLR271W
YLR340W
YLR345W
YLR350W
YLR414C
YLR438W
YLR441C
YLR447C
YML063W
YML120C
YML127W
YMR031C
YMR139W
YMR175W
YMR230W
YMR260C
YMR318C
YNL031C
YNL069C
YNL115C
YNL156C
YNL178W
YNL180C
YNL192W
YNL208W
YNL305C
YOL016C
YOL040C
YOL084W
YOL126C
YOR020C
YOR028C
YOR052C
YOR062C
YOR173W
YOR178C
YOR220W
YOR247W
YOR293W
YOR317W
YOR326W
YPL004C
YPL014W
YPL221W
YPR080W
YPR149W
YPR184W
YAL004W
YAL028W
YAL034C
YAL037C-B
YAL062W
YAR031W
YAR071W
YBL039C
YBL075C
YBR006W
YBR012C
YBR014C
YBR038W
YBR045C
YBR046C
YBR056W
YBR066C
YBR149W
YBR169C
YBR177C
YBR231C
YBR241C
YBR289W
YBR293W
YCL020W
YCL021W-A
YCL022C
YCL038C
YCL064C
YCR051W
YCR061W
YCR062W
YDL024C
YDL055C
YDL066W
YDL080C
YDL106C
YDL113C
YDL134C
YDL178W
YDL199C
YDL204W
YDL206W
YDL213C
YDL234C
YDR003W
YDR009W
YDR038C
YDR039C
YDR069C
YDR085C
YDR095C
YDR096W
YDR100W
YDR110W
YDR178W
YDR226W
YDR241W
YDR257C
YDR263C
YDR277C
YDR330W
YDR342C
YDR368W
YDR380W
YDR425W
YDR436W
YDR453C
YDR466W
YDR470C
YDR504C
YDR509W
YDR513W
YDR516C
YDR523C
YDR533C
YDR534C
YEL027W
YEL044W
YER037W
YER054C
YER075C
YER079W
YER131W
YER181C
YFL010W-A
YFL011W
YFL022C
YFR008W
YFR054C
YGL009C
YGL031C
YGL104C
YGL156W
YGL157W
YGL165C
YGL166W
YGL180W
YGL189C
YGL190C
YGL227W
YGL229C
YGL253W
YGR020C
YGR046G
YGR053C
YGR067C
YGR124W
YGR130C
YGR148C
YGR149W
YGR170W
YGR176W
YGR194C
YGR201C
YGR237C
YGR241C
YGR242W
YGR256W
YGR264C
YHR016C
YHR022C
YHR042W
YHR080C
YHR086W
YHR111W
YHR138C
YHR139C
YHR145C
YHR177W
YIL036W
YIL055C
YIL060W
YIL065C
YIL086C
YIL097W
YIL101C
YIL102C
YIL108W
YIL111W
YIL146C
YIR016W
YJL023C
YJL048C
YJL057C
YJL063C
YJL067W
YJL083W
YJL088W
YJL089W
YJL094C
YJL119C
YJL121C
YJL138C
YJL142C
YJL149W
YJL155C
YJL161W
YJL163C
YJL164C
YJL171C
YJL201W
YJL213W
YJR028W
YJR036C
YJR038C
YJR063W
YJR073C
YJR096W
YJR120W
YKL031W
YKL036C
YKL080W
YKL098W
YKL100C
YKL103C
YKL121W
YKL127W
YKL129C
YKL133C
YKL193C
YKR002W
YKR013W
YKR058W
YKR059W
YKR066C
YKR087C
YLL012W
YLL019C
YLL044W
YLL046C
YLR006C
YLR026C
YLR031W
YLR042C
YLR080W
YLR099C
YLR108C
YLR113W
YLR133W
YLR134W
YLR149C
YLR164W
YLR176C
YLR180W
YLR197W
YLR205C
YLR264W
YLR272C
YLR339C
YLR417W
YLR436C
YLR438C-A
YML003W
YML005W
YML040W
YML045W
YML053C
YML106W
YML116W
YML118W
YMR030W
YMR031W-A
YMR034C
YMR037C
YMR051C
YMR053C
YMR062C
YMR068W
YMR070W
YMR081C
YMR110C
YMR121C
YMR133W
YMR140W
YMR172W
YMR191W
YMR195W
YMR217W
YMR261C
YMR287C
YMR316W
YNL077W
YNL098C
YNL100W
YNL107W
YNL116W
YNL134C
YNL155W
YNL179C
YNL186W
YNL234W
YNL283C
YNR002C
YNR044W
YNR060W
YNR114W
YOL032W
YOL045W
YOL047C
YOL059W
YOL077C
YOL082W
YOL092W
YOL105C
YOR023C
YOR053W
YOR054C
YOR055W
YOR074C
YOR120W
YOR137C
YOR168W
YOR184W
YOR185C
YOR227W
YOR245C
YOR270C
YOR273C
YOR289W
YOR361C
YOR385W
YPL018W
YPL080C
YPL111W
YPL123C
YPL128C
YPL166W
YPL173W
YPL186C
YPL222W
YPR016C
YPR030W
YPR044C
YPR061C
YPR065W
YPR143W
YPR150W
YPR154W
YPR160W
