# Supplementary material for: The Lsm1-7/Pat1 complex binds to stress-activated mRNAs and modulates the response to hyperosmotic shock
Source: PLoS Genet. 2018 Jul 30;14(7):e1007563. doi: 10.1371/journal.pgen.1007563 (PMC6085073; doi:10.1371/journal.pgen.1007563)
Supplement: S1 Dataset — (XLSX) [file pgen.1007563.s016.xlsx]

## Sheet: Figure 2
Fig 2A. Steady-state levels of STL1 and GPD1 mRNAs in lsm1 and pat1 mutants under osmotic stress (0.6 M KCl)											Fig 2B. mRNA decay rate after blocking transcription by 1,10-phenanthroline under osmotic stress (30 min, 0.6 M KCl)
		STL1 mRNA (% from wt t= 30 min)											STL1 mRNA
Strain	Time (min)	Assay 1	Assay 2	Assay 3	Assay 4	Mean	SD				Strain	1-10 PHE add (min)	Assay 1	Assay 2	Assay 3	Mean	SE
wt	0	0.172374	0.130926	0.140042	0.145407	0.147187	0.0178234				wt	0	0	0		0	0
	15	72.0712	61.6336	66.7455	57.63	64.5201	6.2657					5	-1.18491	-1.69122		-1.43806	0.253155
	30	100	100	100	100	100	0					15	-3.80086	-4.69814		-4.2495	0.44864
	60	6.85177	1.43346	2.91754	2.59575	3.44963	2.35597					25	-4.39326	-4.30243		-4.34785	0.0454165
pat1	0	0.271849	0.266134	0.368393	0.376986	0.32084	0.0600181					35	-4.71991	-5.40207		-5.06099	0.341078
	15	139.389	259.795	198.246	118.352	178.945	63.6276					45	-6.49864	-4.98945		-5.74405	0.754596
	30	302.514	169.727	186.722	398.087	264.262	106.961				pat1	0	0	0	0	0	0
	60	1.45455	18.1919	3.43848	10.6706	8.43889	7.6133					5	-0.601777	-0.504451	-2.87219	-1.32614	0.773537
lsm1	0	0.379623	0.380928	0.294909	0.252341	0.32695	0.0639822					15	-3.03885	-2.32146	-4.70336	-3.35456	0.705481
	15	237.617	133.974	170.522	79.1087	155.306	66.5024					25	-5.14058	-3.90657	-4.80131	-4.61615	0.368062
	30	269.391	179.821	386.859	202.652	259.681	92.9128					35	-3.60803	-5.08895	-4.59795	-4.43164	0.435519
	60	5.69527	4.92165	4.19113	11.207	6.50377	3.19508					45	-5.77407	-5.20963	-4.39198	-5.12523	0.401202
		GPD1mRNA (% from wt t= 15 min)											GPD1 mRNA
Strain	Time (min)	Assay 1	Assay 2	Assay 3	Assay 4	Mean	SD				Strain	1-10 PHE add (min)	Assay 1	Assay 2	Assay 3	Mean	SE
wt	0	3.09057	2.84485	4.89333	2.55851	3.34682	1.05368				wt	0	0	0	0	0	0
	15	100	100	100	100	100	0					5	0.594757	-0.95952	0.0283775	-0.112128	0.454148
	30	126.849	115.102	73.713	58.8552	93.6297	32.5091					15	-1.34469	-2.62915	-2.27754	-2.08379	0.383237
	60	25.4443	11.2503	15.592	12.3383	16.1562	6.46093					25	-1.672	-2.74476	-3.23116	-2.54931	0.460578
pat1	0	3.83981	8.40827	5.59658	3.91256	5.4393	2.13923					35	-1.62777	-3.77083	-3.84309	-3.08056	0.726696
	15	165.176	227.377	206.253	122.905	180.428	46.2335					45	-2.77013	-4.96012	-2.59543	-3.44189	0.760786
	30	183.101	134.606	293.721	279.059	222.622	76.4828				pat1	0	0	0	0	0	0
	60	11.5151	74.2792	19.0209	15.1644	29.9949	29.6815					5	0.106866	-0.740518	-2.96415	-1.19927	0.915719
lsm1	0	9.04044	7.07571	3.21982		6.44532	2.96107					15	-1.74545	-0.795681	-3.82535	-2.12216	0.894643
	15	163.246	175.22	161.092		166.52	7.61157					25	-2.00554	-2.22025	-4.07951	-2.76843	0.65846
	30	185.257	150.548	210.789		182.198	30.237					35	-0.635642	-3.11071	-4.65324	-2.79986	1.17015
	60	19.3666	20.9442	22.3996		20.9035	1.51691					45	-2.92309	-2.52416	-3.65525	-3.03417	0.331207

## Sheet: Figure 3
Fig 3B. Specific mRNA association to them after 30 min of osmotic stress (0.6 M KCl) in the presence or absence (run-off) of CHX																	Fig 3B. P/FM, the ratio between polysomal RNA and sub-polysomal RNA (free plus monosomal RNA)
		mRNA	STL1		GPD1		GRE3		ACT1		PWP1		UTP13					P/FM ratio
WT	Condition	Fraction	Mean	SE	Mean	SE	Mean	SE	Mean	SE	Mean	SE	Mean	SE
	30 min stress +CHX	1	2.38707	0.188842	2.76384	0.314624	2.3481	0.241071	4.72577	0.519824	25.9133	7.2768	22.9329	6.17319				+ CHX						- CHX
		2	9.28279	1.16419	8.85231	1.47634	6.35904	0.790151	6.94079	0.54245	22.1652	2.68102	19.0073	1.97704				WT		pat1		lsm1		WT		pat1		lsm1
		3	4.53382	0.511115	4.34417	1.61229	3.01429	0.736772	2.83749	0.679445	7.94755	1.96765	7.78282	2.28025			mRNA	Average	SE	Average	SE	Average	SE	Average	SE	Average	SE	Average	SE
		4	8.12612	1.16317	4.90343	1.13082	6.91891	2.72485	4.97563	1.12966	8.47698	1.5144	9.81723	1.8843			STL1	7.8	0.9	25	6.6	13.5	3.1	3.4	0.9	6.9	2	8.2	1.2
		5	10.2258	2.81473	7.05538	1.18373	11.1734	0.889229	11.9278	3.10319	8.95231	1.59805	9.91848	1.73922			GPD1	8	1.4	19	2	10.9	2.8	3.5	1.2	6.5	2.8	4.6	1
		6	12.8427	2.45199	15.8055	5.6623	28.0884	6.83136	34.4479	8.17319	9.88318	3.25283	10.0814	2.51699			GRE3	10.8	1.3	33.9	11.8	17.5	5.6	2.3	0.8	4	1.1	4.6	2.2
		7	23.1017	3.37638	32.3094	4.76798	30.767	3.48818	22.8328	5.25326	9.44696	0.789714	11.3488	1.37665			ACT1	7.7	0.8	22.9	4.7	17.7	2.6	1.7	0.7	2.3	0.7	2.4	0.1
		8	29.5	4.50511	23.966	5.48093	11.3309	1.91175	11.3118	0.388401	7.21446	1.53601	9.11101	2.26773			PWP1	1.2	0.3	3.4	0.6	2.8	0.9	2.1	0.9	2.5	0.5	3.3	0.9
	30 min stress -CHX Run-off	1	6.34472	1.62671	7.04829	2.40018	5.88087	2.25375	7.90518	2.79817	17.1387	4.60071	18.151	4.04091			UTP13	1.5	0.4	2.8	0.7	2	0.4	2.2	0.7	1.9	0.6	2.6	0.9
		2	18.2304	2.62883	17.9621	2.95332	27.5725	5.16817	33.9278	6.49556	20.2804	3.81085	15.8039	2.26664
		3	7.2808	1.62807	11.766	4.5163	13.2466	2.66747	16.0369	4.18162	11.1918	1.92161	7.51183	2.44035				t-test analysis P/FM
		4	10.707	0.502884	11.5037	0.687373	17.1377	4.14452	18.3257	6.97664	13.4024	1.74204	10.255	0.947746				+ CHX		- CHX
		5	12.1962	0.842589	13.1476	2.44781	15.9708	2.65317	10.0043	3.18815	14.2322	2.99986	12.3029	1.20345				WT-pat1	WT-lsm1	WT-pat1	WT-lsm1
		6	24.4426	3.06972	24.473	2.63248	14.4906	2.22887	10.6533	2.4898	15.742	2.95726	22.8817	2.26611			mRNA	p-value	p-value	p-value	p-value
		7	17.376	5.23156	12.7476	5.36355	4.91206	1.62002	2.7158	1.18016	6.97636	2.5279	11.868	4.32695			STL1	0.0612	0.1147	0.1858	0.0467
		8	3.42231	1.10459	1.35163	0.566545	0.788883	0.305685	0.431102	0.154235	1.0361	0.362435	1.22563	0.490893			GPD1	0.0108	0.3707	0.3805	0.5678
																	GRE3	0.1235	0.2332	0.2795	0.3207
		mRNA	STL1		GPD1		GRE3		ACT1		PWP1		UTP13				ACT1	0.0333	0.0198	0.5772	0.4964
pat1	Condition	Fraction	Mean	SE	Mean	SE	Mean	SE	Mean	SE	Mean	SE	Mean	SE			PWP1	0.0305	0.1318	0.7174	0.4370
	30 min stress +CHX	1	1.19211	0.340697	1.57344	0.357564	0.978987	0.262239	1.85771	0.352849	10.5846	2.33809	13.8354	2.5157			UTP13	0.1822	0.4633	0.7612	0.7458
		2	3.39825	1.15524	3.53849	0.211997	2.56993	0.814513	2.77834	0.781245	12.934	1.78153	13.6955	1.6739
		3	2.52268	0.224067	2.49246	0.166388	2.50839	0.187094	2.22685	0.480316	7.57579	2.36409	7.32794	1.19373
		4	5.13584	1.19482	5.08977	0.862084	7.31122	1.50519	6.46127	1.60947	11.279	3.14416	11.3721	2.09437
		5	9.28238	0.638753	15.6137	4.40516	25.3479	2.40594	22.3695	2.36288	14.0636	0.980554	13.9318	0.0777723
		6	13.9388	2.02844	23.0686	0.969598	36.2108	1.155	35.1284	1.51588	14.3906	0.37966	12.7365	1.22289
		7	28.1628	1.98744	28.2154	5.52725	15.0719	3.0968	14.6545	2.82635	15.793	1.70207	12.4533	0.954432
		8	36.3671	2.81023	20.4081	4.81677	10.0008	2.47431	14.5235	3.91566	13.3793	4.40927	14.6476	3.80076
	30 min stress -CHX Run-off	1	2.79668	0.758082	3.53793	1.06358	4.37912	1.32879	6.71297	1.96652	11.2067	2.8523	20.6098	4.70026
		2	11.5418	2.50833	13.519	4.34512	18.655	5.2202	28.3696	7.9311	18.8624	2.73173	16.2093	1.92012
		3	5.04911	0.782076	5.35618	0.131018	8.07408	1.99147	13.2202	2.69643	8.10562	1.84997	5.83638	1.25811
		4	12.7449	1.74528	15.165	4.47164	20.9835	0.589943	21.8491	5.93284	19.0519	2.00063	11.643	2.27941
		5	6.66681	3.9173	6.90044	3.15585	12.1755	5.79271	9.2734	5.1894	8.14297	4.20441	7.12992	3.72306
		6	26.5758	6.45329	36.4211	5.9553	22.7996	3.17357	13.6275	0.514325	22.5038	4.30836	22.4933	5.56549
		7	21.6375	3.34929	15.4261	2.55917	10.2199	1.18488	4.92222	1.35199	8.91415	1.82112	12.1302	3.58572
		8	12.9873	5.07314	3.67418	1.4988	2.7134	0.997465	2.02498	0.875845	3.21246	0.915726	3.94809	1.60728
		mRNA	STL1		GPD1		GRE3		ACT1		PWP1		UTP13
lsm1	Condition	Fraction	Mean	SE	Mean	SE	Mean	SE	Mean	SE	Mean	SE	Mean	SE
	30 min stress +CHX	1	1.81308	0.465011	2.75571	0.217728	1.72471	0.781206	1.88111	1.05911	10.9815	6.69897	15.1279	5.95706
		2	5.4426	2.03469	6.17473	2.35142	4.23175	2.58604	3.57689	0.295067	16.6726	0.468355	18.7708	1.17237
		3	3.28343	0.376528	3.50648	0.887234	4.1822	0.378205	3.49152	0.394318	6.6782	0.426575	9.12615	0.143081
		4	5.07845	0.611013	6.64077	0.198864	7.62255	0.694856	5.75403	0.736601	10.7703	0.54897	8.98169	1.28156
		5	9.90174	2.77691	16.8094	6.46812	23.428	7.63487	24.4632	1.46187	14.1459	3.15571	11.6733	0.660403
		6	19.7604	4.89345	26.1348	4.16543	35.3122	6.08508	32.1062	4.2575	17.6395	5.01666	14.0358	3.99388
		7	26.3461	5.62741	25.0734	12.7513	13.6809	4.63191	12.8055	4.07798	12.5442	3.50248	11.4832	1.61552
		8	28.3742	4.60017	12.9047	0.704309	9.81776	2.35034	15.9216	2.00827	10.5678	1.68312	10.8011	0.321279
	30 min stress -CHX Run-off	1	1.99362	0.303223	2.06955	0.247502	4.16752	1.59803	3.06611	0.722755	7.72672	2.41405	14.2867	5.40373
		2	9.04335	1.18414	16.5688	3.73174	17.0881	6.892	26.8145	1.29889	16.5624	2.77129	15.3113	2.16245
		3	8.68335	2.47514	8.26976	1.74609	11.1707	3.5211	19.5391	3.88525	12.231	2.4996	9.49093	0.0831079
		4	10.082	1.00268	11.7319	0.902687	13.641	4.61159	15.9682	0.77049	12.8728	1.23484	10.7286	1.87829
		5	16.1206	3.96333	18.0685	3.44959	16.3768	4.30252	15.9464	1.12947	22.8033	6.70637	15.9982	4.2377
		6	22.1898	10.3417	27.2301	14.5042	27.6171	19.6986	12.5231	7.67641	17.3822	7.36439	18.0295	1.15729
		7	21.8933	1.52508	12.1601	4.41102	8.12377	1.13669	4.60564	0.866939	7.95784	1.573	12.3414	2.30556
		8	9.99396	0.111898	3.90144	0.510553	1.815	0.0899662	1.53688	0.448123	2.4637	0.535925	3.81351	0.385029

## Sheet: Figure 4
Fig 4. Accumulation of specific GFP-tagged proteins in control conditions (without stress) and under osmotic stress by addition of KCl (mild, 0.3 M; medium, 0.6 M; high, 1 M).
Control	wt GPD1-GFP		pat1 GPD1-GFP		wt GRE3-GFP		pat1 GRE3-GFP		wt GPP2-GFP		pat1 GPP2-GFP		wt ENO1-GFP		pat1 ENO1-GFP		wt HAC1-GFP		pat1 HAC1-GFP		wt QCR6-GFP		pat1 QCR6-GFP
Time (min)	Average	SE	Average	SE	Average	SE	Average	SE	Average	SE	Average	SE	Average	SE	Average	SE	Average	SE	Average	SE	Average	SE	Average	SE
5	0	0	0	0	0	0	0	0	0	0	0	0	0	0	0	0	0	0	0	0	0	0	0	0
9	-7329.84	1447.28	-4113.93	3543.05	-6410.79	1208.01	-6819.5	1515.65	-8851.56	1400	-10926.5	1815.11	-5390.46	2596.07	-11090.6	4351.37	-8600.71	1470.96	-5677.1	5562.32	216.597	8256.78	-8283.47	2702.62
13	-7324.58	1643.23	-3651.66	3089.21	-7164.9	1305.1	-10068.9	2093.43	-8159.7	805.425	-6970.9	3043.34	-10651.8	3166.34	-13073.7	5360.11	-4736.7	3257.94	-3767.34	6284.13	1757.67	9374.24	-14598.8	2129.93
17	-6743.6	1605.72	-1916.45	1758.62	-6352.75	1175.97	-7031.09	1471.42	-8256.2	1426.72	-2766.18	3209.19	-10674.8	3177.5	-12639.7	2735.19	-4105.9	3595.94	-8058.35	2024.19	-5598.63	4419.48	-10845.2	1626.97
21	-5615.25	1700.48	-2451.51	1483.47	-4515.24	1228.27	-7770.09	1441.91	-7010.83	1027.12	-4559.64	3306.29	-10543.7	2841.31	-14002	3836.33	-947.747	5316.2	-8099.58	1834.41	-328.401	5467.13	-13086	4384.91
25	-6439.39	1954.26	-110.447	1552.68	-4622.92	1256.61	-7079	2578.39	-7396.69	634.347	-3579.03	2773.04	-11217	2512.52	-14972.1	2950.3	-224.076	6041.26	-2655.24	9974.78	-81.0568	6252.16	-14805.4	6248.66
29	-7131.6	1562.67	-405.403	1874.31	-6318.63	1599.16	-6196.38	1161.04	-8250.04	1064.68	-4255.34	2263.35	-13910.5	1922.18	-15526.2	2377.39	-5640.72	2043.72	-5508.72	5096.74	-6750.88	3376.09	-8936.25	4211.35
33	-8834.38	1521.53	-1687.45	1969.42	-7061.35	1280.58	-5989.79	1562.27	-8003.9	533.489	-4980.52	2950.58	-15028.4	1842.31	-17969.9	2733.32	-6861.37	2457.63	-9513.96	1861.87	-9132.26	3488.25	-9581.96	3982.65
37	-8236.25	1542.95	-800.412	1677.59	-6208.88	1496.31	-5977.19	1377.04	-8757.01	840.305	-6122.51	2419.05	-16493	2285.37	-21621.4	2765.59	-7017.46	2558.09	-9683.33	3113.96	-8026.7	3354.69	-10501.1	2454.9
41	-8209.37	1690.9	-1620.98	1957.33	-6506.65	1379.99	-5941.47	2193.63	-8312.29	735.86	-5350.43	2235.42	-16454.5	2148.62	-23441.1	3771.99	-7349.95	2121.08	-10116.6	3163.7	-8248.55	3487.2	-8247.83	2465.35
45	-8999.78	1810.62	-2700.51	1369.41	-7104.9	1516.7	-7574.9	2247.43	-7826.63	1224.79	-5486.34	2449.65	-17300.9	2072.09	-23444.6	3696.69	-6363.27	2157.3	-11124.3	2622.41	-5972.32	4031.55	-9709.11	1794.12
49	-8966.69	1750.93	-2976.93	1789.59	-7470.84	1448.31	-8785.86	2832.97	-8556.41	864.248	-6387.38	2432.76	-17471.2	2267.42	-24363.8	4500.17	-6154.43	2768.13	-11874.7	1955.35	-8849.07	3918.01	-11938.3	1739.28
53	-8359.5	1967.33	-2142.49	1884.93	-6889.79	1584.45	-7650.74	3292.85	-7531.07	880.107	-5373.94	1971.75	-18233.4	2849.5	-26057.9	5101.93	-8239.4	1719.3	-13061	1752.81	-8346.85	3338.63	-11862	1401.46
57	-9825.58	1892.22	-2369.45	1682.31	-8198.95	1554.48	-7647.11	2806.42	-7914.1	855.983	-6110.11	2531.61	-18870.7	2577.14	-27482.9	4871.74	-8733.89	2382.06	-11244.6	2649.5	-9330.98	3818.31	-11262.3	2363.46
61	-9335.01	1885.39	-1892.9	1892	-7523.73	1428.89	-7839.9	3244.41	-8336.48	1232.24	-5082.33	2811.76	-20382	2433.06	-27846.5	4700.12	-9376.23	2225.78	-8792.86	3151.61	-10702.5	3635.46	-10020.1	2305.97
65	-9559.86	1829.14	-2777.79	1836.58	-7894.26	1477.66	-7770.44	2557.45	-8752.25	813.214	-5497.18	2747.88	-20971.3	2500.22	-29027.5	3941.03	-9106.71	2235.01	-10632.7	2719.55	-10354.9	3496.94	-10042.5	1979.92
69	-9816.6	1687.57	-1949.54	2076.71	-7892.45	1471.25	-7539.61	2504.85	-7895.52	675.788	-4736.22	2626.69	-21711.9	2883.09	-30150.9	4471.11	-10087.5	2061.69	-11276.4	1980.9	-11191.9	3747.12	-10584.4	2749.02
73	-10098.8	1842.29	-2458.52	1994.38	-8189.88	1452.09	-7423.18	2731.19	-8336.63	719.103	-5637.34	2450.51	-22191.5	2637.5	-29113.9	4267.31	-9992.74	2355.94	-10477.2	2651.86	-10805.8	3862.66	-12078.4	2599.31
77	-9976.61	1680.23	-2142.03	2142.82	-8012.14	1423.02	-7212.62	2592.29	-8240	573.298	-5530.23	3010.89	-22676.5	3019.9	-29965.1	4018.67	-10523.7	2716.18	-8821.31	2794.39	-11514.2	3735.98	-13068.8	2724.16
81	-9692.83	2232.68	-2022.02	2393.49	-7932.32	1620.41	-7587.06	2752.55	-8762.79	779.554	-6251.93	2321.43	-21768.3	3469.76	-31689.3	3705.69	-10985.7	2638.4	-11409.4	2090.4	-11013.9	3751.79	-12463.8	3209.89
85	-9502.68	1873.91	-2402.19	2515.2	-7662.61	1267.22	-7656.22	2589.09	-7690.14	660.971	-6469.1	2734	-23393.7	3840.05	-32433.3	3621.44	-10547.7	2410.96	-11325.1	2108.98	-10475.5	3810.99	-11431.1	3157.68
89	-9813.66	2106.78	-2525.18	2415.31	-7754.73	1441.61	-7287.59	2937.25	-8225.94	709.135	-5894.44	2253.35	-23910.4	3566.68	-33060.9	3829.37	-10765.5	2711.7	-10335.4	2269.22	-11301.2	3665.01	-11033.2	2741.72
93	-10030.3	2007.03	-2171.3	2420.38	-8336.89	1273.27	-7929.75	2556.92	-8589.74	677.298	-6824.28	2372.43	-23911.6	3655.06	-32835.4	4225.09	-11615.2	2395.24	-10150.3	2676.29	-12865.6	3695.57	-11724.8	2437.16
97	-9866.36	2082.52	-1924.56	2544.2	-8065.16	1556.65	-7423.15	2669.12	-8551.72	963.685	-6569.63	2272.3	-24304.6	3975.2	-33855.3	4197.56	-11671.2	2597.12	-10669.7	2350.28	-12140.8	3766.69	-11650.5	3227.43
101	-9583.69	2071.05	-2620.81	2584.23	-7752.49	1264.9	-8573.36	3000.15	-8303.72	645.614	-7047.72	2503.85	-24881.1	3681.23	-35415.8	4150.96	-12213.3	2329.92	-11203.1	2164.7	-12874	3880.02	-12340.8	3749.39
105	-10067.2	2034.19	-2150.07	2730.85	-7980.89	1378.37	-8761.05	2654.53	-8477.81	921.991	-6890.95	2304.93	-24658.9	3895.46	-35268.7	4323.3	-12503.9	2250.87	-10553.7	2591.36	-13889.2	3831.88	-11695.4	3662.07
109	-9839	2060.59	-2501.4	2657.58	-8072.65	1359.95	-8985.28	2649	-8374.86	844.733	-7427.65	2392.34	-24379.5	3907.99	-36065.7	4235.47	-12419.8	2202.64	-10751.4	2358.33	-12746.3	3657.2	-10669.3	3350.67
113	-9485.54	2023.69	-2375.58	2748.09	-8008.09	1367.03	-8599.64	2750.06	-8110.38	726.647	-7895.6	2365.61	-24704	3887.59	-35914.7	4867.71	-12662.1	2183.4	-10865.1	2582.39	-13858.7	3788.41	-11388.1	3541.24
117	-9769.52	2012.76	-2571.68	2579.66	-7822.4	1277.32	-8694.37	2788.05	-8273.91	632.478	-7907.31	2335	-24569.6	3938.3	-36908.9	4432.4	-12284.8	2300.88	-10592.4	2283.39	-13982.4	3804.62	-12354.2	3133.06
121	-9813.29	1984.6	-2837.57	2698.16	-8139.3	1338.07	-9271.41	2756.56	-8156.24	681.755	-8252.66	2323.48	-25217.1	4084.59	-37147.2	4519.62	-12850.6	2342.91	-10854.1	2456.23	-13950.6	3895.63	-11715.3	3474.38
125	-9535.04	2095.15	-2495.08	2773.94	-8304.97	1452.13	-9229.37	2727.41	-8487.63	828.753	-8445.48	2588.26	-24539.7	4045.32	-37714.6	4318.17	-13188	2033.37	-11833.5	2252.84	-13529.2	3697.1	-12265.9	3326.91
129	-9989.13	2040.19	-2865.06	2827.55	-8301.64	1366.25	-9790.23	2678.58	-9114.9	879.148	-9332.03	2467.48	-25377.1	4101.43	-38283	4840.18	-12692.5	2231.59	-11439.6	2619.36	-13860.1	3899.9	-11741.7	3239.51
133	-9980.73	1951.73	-2530.02	2806.84	-8654.64	1379.25	-9358.2	2855.79	-8953.29	715.015	-8977.49	2261.35	-25461	4142.71	-38437.2	4459.83	-12796.3	2332.07	-11136.5	2321.06	-14057.5	3688.74	-11150.9	3343.43
137	-9830.95	2008.07	-2254.32	2743.42	-8633.72	1366.63	-9625.5	2803.12	-9059.91	700.946	-9245.4	2385.51	-25953.9	4173.44	-39083.5	4794.8	-13900.1	1973.87	-11399	2401.68	-14920.3	3955.17	-11349.7	3872.09
141	-9835.7	2033.17	-2784.63	2783.62	-8926.11	1405.37	-9906.4	2872.26	-9095.12	809.956	-11231.8	2714.43	-25580	4162.76	-39606.2	4705.27
0.3 M KCl	wt GPD1-GFP		pat1 GPD1-GFP		wt GRE3-GFP		pat1 GRE3-GFP		wt GPP2-GFP		pat1 GPP2-GFP		wt ENO1-GFP		pat1 ENO1-GFP		wt HAC1-GFP		pat1 HAC1-GFP		wt QCR6-GFP		pat1 QCR6-GFP
Time (min)	Average	SE	Average	SE	Average	SE	Average	SE	Average	SE	Average	SE	Average	SE	Average	SE	Average	SE	Average	SE	Average	SE	Average	SE
5	0	0	0	0	0	0	0	0	0	0	0	0	0	0	0	0	0	0	0	0	0	0	0	0
9	1424.52	1146.71	1429.11	1899.07	-3899.24	1320.55	-384.046	600.299	-4195.03	2142.38	444.258	1997.69	-9293.24	2882.78	-2059.94	9771.26	-1777.91	1346.13	-383.826	1866.69	-2907.49	1186.15	-1043.68	3328.38
13	-1201.33	716.336	395.825	681.658	-5559.61	551.425	-2952.8	1412.5	-4801.4	1396.41	-420.423	2050.47	-5018.47	495.732	-4067.35	5562.45	-1473.46	992.084	-2140.41	662.907	-3907.79	549.93	-2595.57	2294.44
17	-1430.15	1153.51	649.949	1380.46	-4545.74	478.726	-3011.82	1434.82	-3978.96	2615.96	-101.589	2402.53	-9507.16	363.451	-9985.64	3773.07	-3455.06	887.589	-5781.47	528.628	-3458.95	349.627	-3420.48	1307.12
21	-2228.06	457.313	3384.37	1902.44	-632.589	1747.62	-671.049	969.765	-4755.81	1281.28	1150.83	1581.03	-12487.6	1855.24	-15356.4	3812.35	-1560.12	1200.57	-6823.03	703.841	-4297.06	1289.3	-2000.03	1603.32
25	-1294.45	770.226	4168.2	2029.43	-1968.87	1729.61	-1074.96	1145.87	-1448.46	2595.61	1666.24	1526.56	-14492.3	854.587	-13964.5	4813.58	-4468.97	1450.78	-5749.63	1475.43	-5842.28	2017.38	-332.907	3196.61
29	-39.4776	1684.6	5211.25	1162.61	750.644	1844.76	-3700.01	896.663	-4204.27	2350.88	3151.23	2909.14	-16010.3	550.366	-20413.7	3374.07	-3002.15	390.705	-7078.2	955.371	-6083.52	1750.8	-3792.92	2476.09
33	-287.916	292.584	7664.08	383.287	432.15	1288.8	-3428.6	529.024	-4172.6	1640.67	4599.02	3032.78	-16706.1	1012.52	-21319.3	4231.42	-5211.43	2493.34	-8026.61	1809.07	-7313.13	839.485	-3248.57	1321.62
37	2202.35	1043.15	12942.8	1745.47	992.329	1983.66	329.068	401.618	1855.13	2793.8	10817.1	1044.9	-19450.7	1265.6	-21141.4	3498.8	-4962.95	1465.38	-9249.12	2937.95	-6567.13	804.567	1622.03	3058.35
41	736.019	1426.38	11526.4	1231.7	4742.37	2653.66	-3283.83	860.772	-999.774	1951.79	7048.43	2259.28	-20505.8	1634.19	-22655.1	4987.84	-5690.02	1338.48	-8957.4	1375	-8020.01	1483.91	282.832	1738.19
45	-140.827	1437.08	13729.3	1808.53	4776.99	1604.18	-1731.56	896.089	1407.1	3226.75	9916.72	1574.42	-22747.6	490.38	-24860.3	3931.92	-6850.87	1877.61	-11035.7	1611.46	-6407.64	1330.52	1145.87	2270.89
49	694.881	1587.89	17833.4	2910.23	3164.57	1228.49	-728.367	704.502	3183.72	3526.62	13407.4	1961.77	-22871.3	1213.19	-26358.3	4538.37	-6127.47	1874.41	-11261	1542.81	-6621.31	1570.88	2252.9	3090.56
53	-836.249	1280.34	15419.5	1595.86	5660.78	2063.34	-3438	628.982	77.9149	3209.28	10246.5	2515.52	-25647.3	1549.04	-28658.1	3272.99	-7556.19	1972.07	-12931	210.683	-8600.81	1156.31	-256.427	1622.07
57	349.135	1359.81	13821.7	1648.07	7756.02	1899.99	-3566.21	500.069	854.588	3442.19	10165.3	2915.22	-25109	2706.66	-29277.9	1993.79	-7118.88	2557.77	-13183.7	2354.45	-6904.57	1335.91	-778.716	1530.84
61	1357.49	1200.34	14918.3	1012.9	7013.34	2174.27	-3658.9	659.404	-75.4079	3796.06	10039.2	2357.32	-26469	2134.93	-31772.9	2923.2	-7944.3	2218.58	-16848.7	1151.88	-7552.96	1035.21	-994.712	1193.67
65	1093.99	1705.95	14967.5	1089.44	7517.2	2144.97	-996.073	97.2722	-1344.16	4095.9	11391.1	3000.23	-26338.2	2842.22	-32629.7	2768.83	-9143.15	2177.54	-16304.6	1673.15	-8336.05	920.043	94.5428	2514.48
69	1308.7	1227.41	14525.3	2112.14	8059.69	2760.27	-3630.25	369.816	-1862.47	3449.02	8622.53	2719.44	-25839.8	2642.71	-33147.5	2022.05	-8081.33	1837.83	-16931.6	2645.23	-7066.76	749.475	-1209.61	1465.24
73	-74.0231	1707.64	15699.3	1535.61	7444.04	2567.28	-4333.33	828.092	-2845.37	3590.72	11863.3	2553.36	-26522.5	2315.25	-34715.9	3192.86	-8141.92	2280.74	-17401.7	1954.15	-8109.46	1288.98	432.447	1982.84
77	159.796	1842.47	15476.8	1489.14	8278.17	3114.7	-2895.57	468.323	-2574.87	3489.29	10553.4	2273.47	-28089.1	2445.16	-38349.2	1999.98	-9020.35	2082.4	-18974.7	2154.29	-7359.55	1090.44	-1888.79	591.751
81	233.887	1878.84	14802	1846.43	8019.87	2350.95	-4379.32	207.672	-3929.25	3904.49	10819.8	2738.67	-28513.5	3165.79	-36024.4	2570.39	-10471	2006.88	-19657.8	2702.6	-9370.53	1603.78	-507.257	1094.57
85	487.073	1642.38	15783	1097.79	9903.5	2607.94	-3307.41	484.663	-3634.34	3508.32	11279.9	2356.47	-29210.1	2620.88	-37674.1	3007.63	-10559.3	1863.06	-19028.6	2517.53	-8029.35	1717.75	-1356.67	1391.22
89	711.061	1800.37	15495.3	1383.26	9299.28	2325.57	-3651.48	1046.13	-3029.51	4174.93	10337.5	2307.24	-28907.6	3309.72	-36528.8	2282.34	-9785.59	1461.22	-19799.4	3046.45	-7209	1287.1	-504.22	2602.16
93	-623.816	1518.75	16332.4	1672.2	8846.59	2785.47	-3006.95	49.2975	-4792.65	4159.98	10159.5	2851.8	-30089.4	3255.69	-37531.3	1430.24	-11099.9	1518.65	-21300.9	2564.34	-9588.14	1376.78	-1358.51	1112.94
97	-991.186	1804.38	14622.3	2003.47	9116.89	2281.22	-4602.33	987.144	-5172.04	3663.01	9538.17	3106.81	-30970.5	3058.55	-37800.6	1842.25	-11429	1475.3	-20798	2870.84	-9599.49	1488.65	-1199.71	1268.52
101	-632.239	2717.43	14285.5	1447.29	9000.12	3052.72	-4855.37	1004.21	-4955.48	4515.23	11157.8	2816.03	-31342.4	2900.45	-37712.6	2897.37	-11079.4	1097.93	-20769.5	2848.69	-9019.3	1625.51	-1919.35	1361.98
105	-470.19	2472.62	14778.1	1853.62	10382.7	2773.3	-5013.28	709.76	-5494.13	3497.7	9290.96	2618.95	-32328.2	3070.4	-37795.7	2646.36	-11812.6	1405.28	-21783.4	2927.67	-9997.2	1252.98	-329.072	1915.43
109	-736.111	2467.5	13212.2	1951.32	9808.15	2775.94	-4207.98	691.944	-5780.92	3709.72	9435.87	3525.45	-32450.4	2225.62	-36323.7	3091.99	-12725.9	1069.11	-21854.2	3702.78	-9418.3	1846.95	-1704.26	2759.58
113	-1074.46	1898.83	14456.1	1859.94	10045.9	3250.05	-4735.33	700.274	-5622.47	3354.55	10085.3	3570.69	-32370.2	3091.94	-37938.8	2588.57	-12384.8	753.194	-22986.8	2814.64	-9707.6	1212.57	-1288.86	1275.29
117	-1391.31	1812.76	13262	1899.57	9545.85	3053.24	-4564	579.563	-7247.24	3939	7919.81	2858.3	-32257.2	2367.52	-36216.2	3391.48	-12741.3	847.44	-21297.1	3377.4	-11027.3	1979.2	-1898.27	1576.87
121	-1029.45	2223.12	14774.3	2237.86	10859	3212.28	-4854.89	391.787	-6305.25	4033.77	8250.06	3358.59	-32190.6	3093.3	-37075.7	3215.37	-13016.1	1021.51	-24103	2981.82	-10963	1536.75	-1615.89	2265.78
125	-1332.7	2226.07	13529.3	1733.24	10880.4	3437.05	-4568.32	1100.04	-5984.26	3488.75	8978.12	3491.73	-33154.3	2243.28	-37989.3	2901.24	-14035.5	1120.05	-23485	3072.93	-10143.2	1857.89	-2052.62	1574.6
129	-896.168	2129.15	13706.3	2088.93	10571	2992.33	-4433.74	94.6454	-6630.56	3659.8	8554.78	3610.77	-32911.2	2227.97	-38012.6	2483.18	-13174.9	1190.91	-23642.6	2860.99	-10357.1	1643.34	-1493.93	972.939
133	-1435.42	1981.22	14047.2	3014.91	10679.8	3518.85	-5767.56	557.426	-7604.95	3589.02	8053.8	3616.56	-32960.2	1892.71	-39362.8	2364.14	-13043.4	1030.24	-25639.1	3404.43	-10289.5	1288.71	-2080.77	709.286
137	-1841.04	2146.35	12904.4	1813.43	10089	3490.19	-5674.45	554.373	-6736.44	3638.53	8308.29	3076.97	-33414.5	1773.43	-38582.6	3122.72	-14407.2	978.126	-23740.8	3507.19	-11077.3	1969.46	-2535.9	1804.8
141	-1161.58	2031.27	13886.5	1932.06	10923.7	3826.97	-5873.81	870.765	-7091.83	3820.69	6939.23	3313.01	-33021.2	1747	-40588.2	3025.84	-13847.8	867.272	-25834.2	3208.98	-10480	1720.73	-2429.7	1044.75
0.6 M KCl	wt GPD1-GFP		pat1 GPD1-GFP		wt GRE3-GFP		pat1 GRE3-GFP		wt GPP2-GFP		pat1 GPP2-GFP		wt ENO1-GFP		pat1 ENO1-GFP		wt HAC1-GFP		pat1 HAC1-GFP		wt QCR6-GFP		pat1 QCR6-GFP
Time (min)	Average	SE	Average	SE	Average	SE	Average	SE	Average	SE	Average	SE	Average	SE	Average	SE	Average	SE	Average	SE	Average	SE	Average	SE
5	0	0	0	0	0	0	0	0	0	0	0	0	0	0	0	0	0	0	0	0	0	0	0	0
9	-1528.4	637.079	-2528.3	1050.29	-1040.89	695.934	-571.004	771.229	-1625.25	640.017	692.195	975.3	3282.95	3222.52	-4970.66	2717.36	-1386.88	686.694	1643.08	2553.5	-2995.4	566.541	-1134.8	3703.29
13	-2406.83	717.701	-3881.44	873.629	-1522.53	686.641	-373.758	1433.96	-2230.69	1104.04	655.012	1229.52	752.974	3899.25	-5023.88	2058.4	-1023.54	1143.47	-2273.48	2054.76	-815.93	3036.95	-1396.54	1310.24
17	-2073.49	723.809	-3794.85	642.36	-251.676	767.403	-1193.69	509.491	-2834.54	883.429	-61.6656	871.167	1617.02	2760.18	-3668.51	4184.87	-2433.3	1253.04	-2756.73	2858.62	-1621.98	1626.09	-1067.82	2595.94
21	-2122.32	869.387	-4014.69	559.173	-727.672	896.205	862.622	1481.27	-2251.45	1147.03	731.446	1045.88	203.91	2963.59	361.391	4669.88	-2494.48	1097.55	-4410.46	4574.89	-1001.25	1160.67	-946.56	3790.81
25	-1960.07	974.371	-4080.4	1119.16	-490.425	716.398	-1293.38	538.432	-2061.7	1233.69	960.92	1365.99	-1797.5	3219.79	-10395.8	3127.84	186.286	1012.58	-7946.91	2642.28	-1393.76	1163.39	-1121.65	1950.55
29	-370.328	1147.82	-3140.2	651.405	1077.85	934.487	1684.17	1691.11	-453.663	1364.43	3214.1	1184.68	2489.38	4089.62	32.5181	8124.96	-788.498	858.977	-936.07	1746.24	-963.302	1314.06	-435.958	732.292
33	-29.5299	1161.27	-1741.46	1174.46	711.748	731.304	-46.3165	716.465	-1055.6	1258.46	3591.73	1548.63	-24.0213	3663.97	-11840.3	2779.97	79.3752	517.613	-684.859	1473.05	240.752	1103.15	-1597.21	2876.54
37	752.292	1103.12	-1748.08	752.335	2257.73	623.289	-571.477	487.052	1356.38	1512.41	5100.76	1410.86	491.879	3595.67	-12773	3399.81	587.195	886.051	-352.699	2574.21	390.392	908.079	-607.973	2492.78
41	1895.78	1069.84	-28.4113	898.353	1195.96	867.319	-839.294	686.074	1833.17	1275.96	7923.78	1875.55	-2038.03	3508.17	-15818.2	3050.42	1836.72	1184.22	-627.183	1622.52	-274.056	1581.97	-3230.68	2348.7
45	3023.17	892.438	1331.4	948.2	1135.68	704.996	-1213.14	503.89	3259.31	1198.49	9143.5	1861.16	-3630	3559.74	-17851.3	3201.23	132.622	1131.86	-270.774	1636.63	261.449	1105.54	-4335.69	2689.01
49	4237.5	852.87	3155.5	996.118	1606.56	683.442	-548.945	408.286	4484.65	1190.09	10170.6	2106.22	-4412.25	4009.23	-18610.4	3237.39	-262.641	941.171	-2281.38	1446.78	-1205.66	1113.6	-5940.84	2889.79
53	4795.38	1177.15	4098.66	856.258	2739.01	353.407	539.457	604.592	5872.67	1165.04	11951.9	2522.93	-5460.96	3413.77	-17837.5	4198.69	1076.7	1027.23	-1598.3	2302.67	844.071	836.324	-6425.41	2661.19
57	6322.52	1302.92	6810.32	1012.93	3744.55	340.327	2471.47	976.381	7396.09	1567.14	14058.7	1958.59	-2588.28	3687.95	-14158.2	5644.01	1414.73	1315.12	-864.409	2141.96	464.103	1229.12	-7000.03	2915.77
61	6366.82	1167.33	8153.02	1036.62	3477.93	349.035	1251.42	629.314	7851.81	1365.02	15100.9	2279.02	-3768.96	3549.12	-17142.2	4126.52	964.622	1266.06	-721.248	1545.29	-164.17	1517.84	-5869.14	2256
65	7107.81	1196.38	9513.24	1259.15	3657.67	531.129	1032.5	932.25	8250.86	1447.37	15979.5	2122.61	-3921.27	3767.03	-18718.8	4231.25	1224.05	1206.57	-605.907	1877.94	-91.0487	1086.74	-7554.14	2623.94
69	7157.74	1271.41	10670.3	1214.26	4080	366.552	972.769	735.456	8960.95	1249.56	17229	2483.38	-4268.52	3564.82	-18329.9	5140.34	1098.63	1217.79	-2154.42	1616.78	-272.055	788.243	-7901.49	3645.3
73	6624.37	1362.26	10826.3	1134.95	2767.22	455.61	1230.06	1031.7	8260.51	1543.29	17757	2686.57	-5379.66	3385.53	-20336.7	4320.28	483.452	1030.91	-1134.8	1617.29	-321.357	1099.32	-8768.38	3226.43
77	6989.54	1129.8	11423.1	1188.33	2963.08	406.742	2017.86	561.528	8910.93	1621.68	18598.4	2502.5	-6079.66	3896.23	-20490.3	5233.46	452.463	1240.41	-3273.74	1427.05	-1213.49	1357.7	-9272.31	3068.54
81	7376.74	1229.32	12234.2	1876.42	3081.69	730.915	1994.13	1007.27	8734.82	1556.91	19716	2935.98	-4965.55	3696.23	-20296.4	5387.57	1636.53	1471.3	-3970.51	2205.82	-88.0439	1071.17	-10088.6	3561.2
85	8098.77	1249.97	13447.6	1469.71	3418.06	428.766	2393.11	784.351	9701.24	1471.86	21021.1	3139.56	-5095.46	3951.36	-18596.4	6265.59	445.858	1309.3	-5303.35	1890.12	-720.261	1104.17	-11378.2	3609.2
89	7141.7	1137.64	13744.8	1737.04	3192.41	354.056	1946.73	407.368	9107.9	1626.19	20150.9	2900.23	-6323.39	3750.01	-19160.7	5873.45	716.028	1419.87	-4979.99	2027.85	-1173.25	1668.24	-9735.9	3720.59
93	7491.1	1199.79	13449.7	1517.31	3224.03	453.92	1805.78	804.365	8743.53	1619.16	21355.6	2978.97	-7251.8	3437.21	-21049.7	5624.05	862.018	1385.23	-4186.53	1800.48	-1939.13	1281.34	-10895.1	3283.96
97	6852.18	1107.63	14395.7	1745.96	2701.48	580.125	2633.7	297.944	8352.47	1693.23	21981.5	3334.43	-7994.92	3911.2	-20269.2	5112.19	-664.472	1056.41	-3833.5	2018.09	-2134.93	985.226	-10785.5	3751.19
101	7398.21	1127.63	14676.4	1850.95	2699.88	463.545	1245	727.299	8730.79	1491.89	22125	3027.45	-8960.04	3718.75	-20967.9	5437.44	44.5063	1163.16	-4141.91	2709.74	-1937.95	1081.02	-10767	4150.84
105	7002.14	1178.15	15280.1	1744.95	2985.33	660.048	1724.76	499.314	8238.72	1652.57	22803.5	3073.06	-9118.98	3959.86	-20807.2	5216.23	-565.191	1053.49	-2937.59	2851.14	-2843.8	1147.44	-11283.5	4119.95
109	6927.11	1268.93	14206.7	1502.87	2563.52	722.34	3033.8	599.013	7940.72	1652.56	22191.9	3238.88	-9494.72	3745.6	-21743.6	5305.79	-539.919	1051.95	-2882.65	2897.89	-3093.65	982.799	-10267.9	3445.94
113	6890.36	1255.02	15781.5	1994.46	2556.36	556.916	2667.2	766.299	7738.81	1632.63	23319.6	3220.01	-10038.5	3479.33	-22040	5451.23	850.712	1546.05	-3940.77	2824.19	-3487.42	1323.17	-12049.7	4056.25
117	7135.03	1141.95	15323.9	1949.86	2475.64	519.586	2173.36	612.634	7931.95	1491.61	22835.7	3141.6	-11040.9	4121.67	-22768.5	5443.83	891.686	1331.25	-2965.68	2941.79	-3047.78	1247.25	-11725.5	4255.76
121	6937.76	1308.83	15098.6	1957.19	2406.87	496.875	2166.95	446.87	7720.82	1645.18	23041.6	3322.21	-10439.4	3707.04	-22484.7	5352.62	78.5416	1240.01	-2844.19	2910.51	-3833.47	1290.54	-11924.1	3710.5
125	7430.37	1246.28	15324.3	2029.73	3547.54	414.493	2585.58	528.981	7592.84	1638.28	23319.3	3329.38	-10482	3919.93	-23207.3	5534.85	437.694	1251.78	-4141.22	3368.39	-3837.49	1221.87	-12114.2	4014.4
129	6809.17	1246.6	14947.2	1962.45	3063.28	424.261	2155.45	548.664	6870.77	1665.4	23243.7	3333.46	-11577.8	4007.57	-22926.2	5613.71	-422.05	1041.14	-3455.42	3318.76	-4706.24	1235.74	-10738.5	4433.25
133	7075.24	1244.11	15224.4	2049.25	2863.2	491.597	2449.47	360.371	6621.86	1586.28	22891.1	3267.22	-11035.3	3820.86	-23301.8	5664.05	211.349	1183.16	-3413.99	3498.77	-3888.3	1119.6	-11966.9	3918.14
137	7600.65	1411.78	14593.2	2134.51	2789.94	517.692	1684.11	616.203	6799.5	1521.04	22284.1	3443.78	-11305.8	3947.28	-23568.9	5391.04	342.172	1176.9	-3625.55	3328.09	-3716.38	1152.93	-11258.8	3959.96
141	7287.51	1331.88	14232.2	1696.75	2576.54	402.146	2169.56	468.518	4680.71	951.634	21672.6	4100.32
1 M KCl	wt GPD1-GFP		pat1 GPD1-GFP		wt GRE3-GFP		pat1 GRE3-GFP		wt GPP2-GFP		pat1 GPP2-GFP		wt ENO1-GFP		pat1 ENO1-GFP		wt HAC1-GFP		pat1 HAC1-GFP		wt QCR6-GFP		pat1 QCR6-GFP
Time (min)	Average	SE	Average	SE	Average	SE	Average	SE	Average	SE	Average	SE	Average	SE	Average	SE	Average	SE	Average	SE	Average	SE	Average	SE
5	0	0	0	0	0	0	0	0	0	0	0	0	0	0	0	0	0	0	0	0	0	0	0	0
9	1461.17	1174.3	-29.2379	1315.48	-431.979	526.09	706.56	417.858	190.736	1090.33	1839.33	555.295	-2280.22	1655.33	-9873.14	2604.24	491.299	1138.79	627.671	2129.53	-1332.67	1141.4	-2075.01	1683.51
13	2366.88	369.566	1441.18	1793.6	1608.81	193.322	577.334	1016.15	1145.15	444.679	2456.34	1357.95	-6300.59	944.543	-10799.6	6086.72	-1220.9	31.7727	1174.71	714.613	-993.374	777.13	-934.301	2321.14
17	334.239	417.875	1199.51	1543.63	-500.641	938.402	754.855	554.816	-530.88	49.8122	-12.3621	627.706	-7070.96	3172.52	-15499.6	2467.05	-3268.06	479.207	92.0383	659.363	-2480.49	1372.32	-2298.32	109.37
21	-482.434	782.298	955.292	1929.27	-442.847	530.115	259.915	553.946	1064.34	727.529	2605.53	302.1	-12262.3	350.705	-16762.9	3627.39	-3097.94	712.898	-1466.23	683.707	-891.175	1273.35	-1624.08	194.144
25	-1069.83	474.292	1214.25	1952.8	1283.95	144.207	-710.334	675.163	-417.14	244.912	1258.98	1588.19	-14069.9	3131.84	-21746.8	4256.64	-5470.49	1062	-433.416	1410.15	-1455.69	1124.34	-502.854	775.269
29	630.225	465.937	1950.11	2024.6	2355.09	1491.21	952.244	1144.41	381.389	306.846	2727.82	833.336	-14979.6	2406.5	-24701.9	3911.97	-6665.7	626.522	-1895.2	788.694	-1604.5	463.775	377.724	161.554
33	-2831.32	657.705	309.55	1490.13	818.769	396.165	-456.758	1189.57	-1095.8	587.168	1697.83	765.391	-14449.3	2054.3	-24345	1574.9	-5282.32	1011.98	-3290.94	743.858	-2639.32	287.669	-881.601	1908.85
37	-2076.33	560.453	452.825	1256.63	552.324	676.903	1.35558	1584.46	-1681.85	551.546	1784.93	1154.86	-17590.3	2215.23	-28386.5	2473.21	-6338.88	156.89	-4459.41	119.27	-3007.4	400.804	-1767.37	628.763
41	-377.861	868.062	1653.83	1427.36	2758.96	665.829	-410.105	1111.15	720.123	404.825	4078.68	1208.67	-18168.5	1678.81	-30767.7	3945.26	-8036.22	635.736	-5253.65	785.292	-1634.53	308.189	1234.5	295.37
45	-1285.69	1160.11	136.911	1389.88	2217.32	132.713	-712.463	870.253	-208.376	799.206	2389.78	712.711	-17279.9	433.334	-31895.1	3888.12	-7112.55	111.582	-5440.7	645.138	-2028.49	213.535	-1364.11	1365.23
49	-835.169	758.695	449.586	1760.52	2158.53	819.144	-448.702	774.745	-881.706	966.708	3073.86	820.944	-18342.8	1315.99	-32998.7	4642.2	-7037.39	302.895	-6411.4	994.211	-1797.43	37.1499	-251.444	26.2717
53	-611.781	1029.01	391.479	1237.18	2433.13	949.27	-949.947	1327.81	286.45	975.421	2187	371.732	-19417.6	1344.33	-34196.5	3407.19	-7626.36	743.607	-7048.03	862.393	-1900.55	369.463	588.196	348.351
57	85.8612	534.724	937.587	1405.37	3343.8	458.804	-23.468	791.186	1479.77	1017.05	4492.14	641.895	-19652.2	1439.42	-37513.9	3995.51	-6975.24	953.845	-6790.79	402.973	-1005.81	12.6203	-450.009	1191.08
61	-198.555	593.81	2627.74	1279.23	2696.03	841.708	-24.4415	920.023	982.189	814.427	4734.33	948.621	-18601.6	1544.68	-37276.7	4079.21	-7343.21	900.438	-7506.79	949.983	-1940.88	1500.27	626.642	972.711
65	290.227	643.91	1616.86	1264.3	3018.97	664.343	-780.738	633.235	1559.2	777.125	5470.25	492.577	-20415.9	1183.38	-38775.2	4638.53	-8555.41	136.859	-7961.94	1391.39	-938.574	225.137	502.649	457.052
69	146.806	1010.44	1751.69	1398.59	2323.31	763.091	-2.44576	751.245	2190.23	1429.19	6832.85	516.484	-20916.5	1561.55	-37764.3	3390.02	-7361.01	304.249	-6695.1	804.817	-1093.9	816.885	-358.174	499.229
73	413.507	1134.63	1701.12	1224.31	1781.89	597.725	201.916	1058.81	3210.55	974.013	6017.33	1213.35	-20650.1	1978.77	-38005.7	4286.28	-8651.54	298.026	-7775.37	770.431	-2089.24	376.74	-207.438	1016.98
77	2284.94	1312.56	1661.43	923.133	4073.79	860.84	-1074.63	1037.58	5048.38	420.554	7472.49	662.968	-22611	2163.96	-38288.2	3784.98	-9553.81	157.345	-7801.94	1390.67	-349.958	831.204	1630.14	516.352
81	2028.58	1058.66	4514	1276.78	3062.48	828.373	-692.095	621.317	5159.85	326.076	9613.39	1253.45	-20560.2	2261.11	-39805.2	3110.76	-8453.29	1504.77	-8618.83	1066.65	-2087.72	194.59	-441.078	1464.44
85	2755.71	1660.66	4442.79	612.225	2767.61	769.351	404.186	580.666	6678.75	571.499	10055.1	969.711	-21423	2013.73	-39819.6	3277.81	-9098.64	184.209	-8628.76	1461.94	-1212.97	580.072	688.187	618.996
89	4289.29	1851.78	7355.28	960.775	3730.3	539.651	1349	1077.47	8526.35	1577.31	12330.8	742.346	-21946.8	2617.09	-38151.9	3990.76	-8760.58	182.547	-7464.57	1280.63	-1148.46	41.1163	821.965	576.389
93	2942.92	892.759	7903.47	1343.67	3447.33	945.865	509.229	746.832	8880.13	1459.39	14299.9	743.495	-22490.6	2430.05	-38591.3	3169.21	-9121.3	461.507	-7768.84	1452.71	-2060.67	244.374	23.9731	367.355
97	3886.61	1362.31	8067.72	1302.27	3563.78	819.03	-444.042	676.058	9996.13	1169.31	13467.7	808.79	-21470.3	2498.81	-39084.4	3301.32	-9056.95	241.838	-8106.61	1651.2	-3216.11	509.999	-650.234	453.536
101	5748.88	934.504	9652.04	1410.87	4352.97	933.983	232.615	1298.2	11049.5	1499.95	15840	1677.12	-22109.4	2702.01	-40796.9	3547.07	-9406.05	45.6219	-8389.32	1827.65	-1738.33	681.208	-794.041	908.317
105	4288.29	1976.43	10658.6	1883.8	3489.72	837.965	1496.52	695.78	11068.2	782.259	17405.1	497.162	-21216.6	2757.21	-39466.1	3532.72	-8506.51	376.374	-7386.02	1666.61	-1254.07	189.431	-314.765	728.429
109	4834.35	993.161	13236.7	2037.56	4896.13	844.317	1150.28	380.635	12805.2	1109.9	19770.4	1681.22	-20095	3574.69	-38904.1	4049.33	-8651.34	1160.07	-8848.36	2029.77	-1597.99	306.216	-539.95	207.324
113	6469.29	2089.04	14191.3	1255.51	5485.93	769.123	757.697	1212.72	13662.9	1105.42	19861	1428.45	-20512.7	3826.74	-37201.1	2814.61	-8525.71	181.423	-7669.83	962.803	-1488.4	165.468	-1759.63	1338.05
117	6818.31	1832.82	15165.2	1411.78	5888.19	672.205	117.593	1091.74	14079.7	1463.82	21529.7	1559.58	-21224.9	3590.91	-38229.5	4165.17	-9586.1	316.099	-8118.62	1782.51	-2492.79	530.364	-328.72	690.237
121	5730.8	1689.15	16156.2	1669.32	4954.06	859.883	417.376	1127.22	13698.5	639.184	23130.9	802.104	-20464.5	3348.37	-38482.1	3129.36	-9401.27	135.397	-7382.47	2220.56	-2909.2	481.21	-1302.82	1128.33
125	6840.23	1944.02	18824.5	1548.55	5561.94	982.869	1604.01	1169	14644.4	1006.41	23210.8	1692.45	-21907.1	3310.17	-38484.9	2861.29	-9942.91	224.012	-6671.22	1411.08	-2019.86	441.573	-2252.52	2476.39
129	7345.73	1393.29	20588	2701.65	7457.16	844.254	1738.27	758.223	15236.3	947.619	24619.2	898.398	-20468.1	3340.07	-38945.3	3371.93	-9668.37	246.486	-8090.34	1405.77	-1516.56	577.152	-51.7327	811.142
133	6735.18	1053.12	21351.1	1906.64	6552.53	1055.27	1061.42	1022.31	14644.5	997.969	24808.5	918.739	-20254.1	3289.36	-37148.9	2942.06	-9436.58	690.871	-8116.7	1487.12	-1369.21	407.454	-2077.43	288.544
137	6554.75	1436.68	23140.8	2292.41	6872.33	1029.22	2377.49	1100.74	15379.1	1053.21	26630	1139.87	-20384.3	3600.75	-38936.4	2882.16	-10449	724.388	-9198.75	2030.39	-1109.55	48.6468	-909.029	488.779
141	7638.55	1838.96	24611.9	2256.05	6923.85	903.642	2316.34	850.686	15222.5	678.088	27186.1	1184.73	-20016.8	3519.81	-36486.8	3293.98	-9800.83	653.369	-7546.35	1584.53	-1620.56	304.129	533.396	518.01
