# Supplementary material for: The Lsm1-7/Pat1 complex binds to stress-activated mRNAs and modulates the response to hyperosmotic shock
Source: PLoS Genet. 2018 Jul 30;14(7):e1007563. doi: 10.1371/journal.pgen.1007563 (PMC6085073; doi:10.1371/journal.pgen.1007563)
Supplement: S2 Dataset — (XLSX) [file pgen.1007563.s017.xlsx]

## Sheet: vs_Stop
pos	wt_0	wt_30	lsm1_0	lsm1_30	pat1_0	pat1_30
-121	553.94	454.166	532.352	441.006	550.184	456.699
-120	348.7	363.389	338.141	374.384	371.251	365.985
-119	578.102	627.659	514.384	535.654	517.202	561.777
-118	544.094	473.207	535.823	452.016	536.404	469.256
-117	326.931	350.118	333.013	363.02	360.732	350.895
-116	548.167	618.238	497.478	534.499	501.517	548.609
-115	543.711	473.568	523.349	447.785	541.837	476.416
-114	335.92	354.938	343.024	354.421	363.713	342.152
-113	554.572	614.297	489.278	533.798	513.976	543.369
-112	564.11	464.613	525.984	450.206	565.949	463.117
-111	333.643	359.399	342.177	356.738	364.304	345.09
-110	523.577	565.803	473.601	503.415	486.893	506.945
-109	586.469	493.575	540.852	453.191	557.221	455.51
-108	342.354	362.047	353.186	347.801	356.753	336.748
-107	526.93	587.987	448.039	489.846	466.406	499.14
-106	503.512	444.147	486.521	431.641	510.844	443.172
-105	312.3	336.581	324.405	339.893	337.32	327.411
-104	520.941	548.487	474.246	492.395	489.771	515.178
-103	479.491	425.122	462.881	391.671	479.344	423.774
-102	296.62	337.565	310.485	311.06	325.64	332.38
-101	499.119	560.243	442.801	441.021	454.881	478.509
-100	463.067	417.401	448.665	390.91	478.541	409.72
-99	302.192	306.18	306.997	319.62	328.988	319.636
-98	483.495	578.305	439.809	480.483	436.394	490.941
-97	494.196	440.761	449.158	404.336	465.256	421.734
-96	309.94	313.955	312.421	310.46	328.267	315.962
-95	501.099	560.728	447.398	457.645	454.867	493.579
-94	476.681	423.102	452.637	390.409	478.278	401.983
-93	307.98	317.297	308.456	315.079	326.536	318.03
-92	489.088	564.406	439.072	466.152	439.025	481.157
-91	470.154	411.058	450.413	378.015	471.363	415.952
-90	289.02	316.818	286.053	320.509	305.151	300.975
-89	464.359	541.012	411.386	445.639	429.065	455.683
-88	445.722	402.752	429.033	360.87	436.966	392.578
-87	295.25	321.395	296.255	301.227	311.94	316.164
-86	457.776	517.005	385.676	407.465	409.256	443.582
-85	499.311	424.826	447.331	385.278	471.5	397.291
-84	281.313	297.277	291.315	292.991	299.307	290.678
-83	484.919	553.273	436.617	432.939	439.45	451.671
-82	563.899	470.018	539.463	419.85	542.06	434.598
-81	305.955	311.001	306.313	304.06	318.506	305.59
-80	472.346	534.528	426.586	438.788	427.786	461.585
-79	711.473	513.583	618.871	470.135	634.574	475.333
-78	285.398	302.085	288.324	292.112	304.12	286.838
-77	430.414	487.509	381.334	402.624	390.389	423.235
-76	421.588	375.315	415.731	336.951	420.397	362.919
-75	277.536	286.753	279.189	283.658	291.659	291.172
-74	433.091	481.437	378.016	394.031	374.612	416.208
-73	420.006	366.968	387.644	334.367	405.604	361.093
-72	260.637	289.866	266.398	262.022	280.521	280.144
-71	406.844	454.808	357.064	377.004	370.932	409.755
-70	386.177	340.275	371.078	318.126	386.779	345.612
-69	236.46	261.996	250.16	264.938	262.98	253.167
-68	368.908	437.289	342.528	363.408	351.5	372.441
-67	372.888	329.449	353.713	289.608	372.25	316.93
-66	233.666	259.027	237.876	244.049	246.867	248.553
-65	346.546	412.332	313.153	353.2	325.133	368.027
-64	346.795	325.41	336.833	293.428	343.909	314.09
-63	222.767	247.502	230.369	250.665	233.266	245.93
-62	342.492	411.012	315.404	334.773	327.91	361.39
-61	350.836	310.916	338.042	292.963	350.601	314.076
-60	234.959	253.272	235.471	237.103	248.636	237.109
-59	362.975	430.388	320.574	359.321	327.506	366.04
-58	367.089	329.446	353.07	317.336	358.468	315.973
-57	219.775	238.241	220.83	230.691	237.02	232.425
-56	366.293	429.409	317.818	354.906	326.602	362.425
-55	356.13	337.262	348.19	304.77	348.493	316.02
-54	225.957	245.699	231.601	233.243	238.091	231.007
-53	373.428	476.568	326.243	364.406	330.91	383.029
-52	462.053	407.611	435.265	344.429	448.655	345.355
-51	245.849	256.615	256.281	232.998	253.308	240.318
-50	414.996	476.475	346.247	345.862	349.64	375.796
-49	1021.63	716.699	866.379	547.791	907.816	542.774
-48	284.371	276.869	274.189	253.351	288.091	248.913
-47	317.017	367.563	285.472	300.668	298.896	312.113
-46	303.746	279.886	293.001	262.424	301.003	269.817
-45	187.377	214.613	197.475	195.173	207.339	200.942
-44	293.608	345.653	257.893	269.973	276.043	289.981
-43	289.065	258.208	279.403	235.174	288.317	256.277
-42	176.537	211.499	187.284	193.292	195.401	194.785
-41	276.685	333.45	253.566	262.737	263.337	287.138
-40	298.958	269.776	277.332	235.26	289.462	237.889
-39	166.908	193.246	173.063	185.559	178.49	179.943
-38	257.589	319.741	225.654	248.728	236.943	264.238
-37	274.736	246.055	239.943	208.713	257.871	237.905
-36	166.636	185.973	168.86	179.207	175.151	179.751
-35	253.179	309.705	225.576	252.498	239.65	272.648
-34	257.679	243.831	247.085	207.311	255.343	236.789
-33	154.912	186.4	162.848	173.306	162.079	167.117
-32	249.231	289.677	220.409	238.913	233.19	254.134
-31	236.954	215.525	224.648	188.596	240.391	211.452
-30	151.028	189.74	151.491	165.539	163.992	167.388
-29	239.899	291.556	213.169	228.196	216.7	247.89
-28	236.231	221.815	235.237	208.518	251.426	216.327
-27	141.039	161.585	148.176	156.348	157.157	163.023
-26	208.992	258.959	188.743	209.296	205.93	226.675
-25	235.782	202.205	212.373	195.59	227.433	195.499
-24	130.597	160.139	141.776	141.194	147.284	153.87
-23	213.455	254.9	186.379	211.59	196.868	216.267
-22	218.382	199.832	211.911	184.124	214.608	196.873
-21	202.144	237.352	181.076	203.313	194.252	208.898
-20	1157.77	1275.39	824.138	919.242	868.144	911.511
-19	2247.05	1432.58	1963.84	1113.01	2147.56	1144.48
-18	305.512	233.765	295.273	208.341	334.646	218.02
-17	177.246	145.574	165.965	145.308	171.864	131.086
-16	161.194	149.431	162.691	133.341	169.669	129.966
-15	128.349	123.56	123.434	116.061	130.077	112.767
-14	104.418	109.476	105.773	100.961	110.841	99.2606
-13	139.724	133.777	126.609	116.377	147.61	122.126
-12	110.876	119.746	106.435	94.2139	118.756	106.796
-11	104.688	112.773	94.6155	93.8114	104.078	94.9476
-10	130.312	118.42	127.75	115.726	125.472	106.062
-9	90.7668	102.292	89.9095	92.2642	98.601	87.0304
-8	81.336	92.4657	84.6508	82.3319	86.2879	80.0477
-7	108.9	106.401	107.26	102.702	114.124	97.4688
-6	97.8626	103.715	99.0298	93.1528	100.255	92.5056
-5	94.855	101.939	88.5658	92.3721	99.4367	95.436
-4	122.721	127.504	113.667	108.71	126.183	115.674
-3	103.221	115.71	97.9552	92.4323	106.057	105.542
-2	80.2946	88.6739	81.5196	85.4623	88.3653	90.0913
-1	85.0916	87.9385	85.6885	76.6889	95.2691	83.5274
0	80.9573	89.133	81.6014	79.0369	87.3878	87.1665
1	104.703	112.224	114.264	97.2632	119.96	104.603
2	98.0254	94.3092	96.0671	81.3182	96.4741	89.3029
3	81.0688	86.1016	85.1993	73.7343	87.0966	81.0918
4	74.0847	85.8689	79.1447	82.7066	86.7747	77.5482
5	91.5004	88.7558	86.0268	84.1683	96.4355	79.0812
6	69.8278	79.4483	73.5601	85.6791	77.2526	76.308
7	74.4785	84.7982	72.5555	78.2723	82.1803	76.1211
8	102.805	94.2112	100.041	82.9457	92.9811	92.249
9	77.4161	85.2536	74.1905	78.7261	76.6478	73.6999
10	71.8444	73.2127	77.1662	83.4963	81.2565	78.9099
11	88.6012	78.9724	85.705	80.4558	88.0199	82.9132
12	67.2574	78.6279	71.4487	71.4145	77.8303	74.5169
13	68.2048	77.7122	69.9034	69.2485	72.0741	74.1251
14	81.116	78.9276	82.2683	73.9978	84.5418	75.5756
15	72.3176	74.6105	73.3041	77.5188	72.9722	66.4878
16	71.826	74.6513	67.3061	69.2737	71.7384	78.7665
17	84.8378	83.8503	82.5928	73.3198	89.4233	76.3694
18	78.2952	78.0229	75.1698	77.1581	81.9071	69.8423
19	72.5567	77.7947	70.1824	67.5337	75.2056	69.8644
20	77.0941	76.9281	78.5413	80.3158	84.2512	75.1382
21	70.7939	74.9273	66.9388	69.5378	82.303	74.5111
22	67.7691	71.8008	70.1234	67.2816	73.1206	69.1889
23	73.3435	74.5543	73.1259	69.7996	73.1971	73.4173
24	62.9907	68.4623	67.9089	66.4457	67.8571	64.5122
25	64.1709	67.521	60.1351	58.6928	65.0008	63.077
26	66.2638	69.5758	66.0076	66.4168	74.7217	68.2983
27	61.8752	66.1351	66.3954	59.4976	69.412	66.7945
28	60.1973	65.8482	58.7627	53.914	62.7045	61.0583
29	66.8135	67.8094	69.7199	56.2565	65.9132	65.2068
30	58.8078	54.6497	63.9166	54.8027	60.3586	62.1476
31	55.7351	57.4989	57.0794	58.967	58.6753	55.2891
32	58.9388	58.0482	60.4631	51.2623	64.6637	53.2523
33	53.7106	60.5437	54.2234	55.3841	57.7464	52.5664
34	54.5182	57.4089	56.0038	60.182	55.5552	57.6901
35	60.5668	64.8504	59.3355	56.6147	61.795	58.8075
36	51.9246	51.0892	50.0782	59.1722	54.703	52.0706
37	54.4526	63.7331	55.7053	57.1623	58.1244	57.1022
38	52.6267	54.9908	55.385	57.1483	58.1943	57.1431
39	54.2521	59.8966	52.1078	56.4499	62.1786	63.9236
40	56.8398	55.1423	56.4825	52.2126	59.1558	50.2322
41	58.6226	61.3841	56.5123	51.66	61.9746	55.8538
42	54.8494	52.2152	56.4074	51.8533	57.4668	53.4015
43	54.4646	63.0403	59.0859	53.5808	56.965	58.9565
44	56.8019	55.6358	49.8485	57.366	60.5499	55.9282
45	48.8483	52.1537	46.6687	47.1925	51.4624	57.5367
46	52.6148	49.3957	49.0522	47.9013	47.3736	51.6234
47	50.2862	49.1263	50.9412	51.3566	52.1005	50.8898
48	45.8865	53.8841	46.1908	49.5471	45.7187	50.1346
49	45.2795	55.2323	50.2683	45.8817	52.4709	51.4886
50	50.7302	47.389	52.5126	54.1452	61.8069	50.3307
51	44.6208	53.1857	46.6096	51.3143	48.1271	46.0285
52	41.836	47.8099	47.7471	46.5844	45.2259	46.2041
53	40.4037	51.77	48.1299	46.8638	49.9715	48.6929
54	42.3851	48.6232	46.2403	50.1893	44.6224	51.8909
55	46.9885	48.2163	41.6615	45.6343	45.2597	50.3535
56	50.5479	54.0629	49.4365	50.051	49.9639	48.4386
57	44.0867	49.4479	43.539	43.9953	44.6695	47.8507
58	39.9667	45.7544	41.9114	41.4196	44.2911	45.5757
59	47.2681	45.0908	49.0861	44.8234	50.6765	53.7474
60	40.0431	45.3056	42.7438	38.3106	42.6966	44.163
61	39.1707	44.9884	37.6399	40.7588	38.0198	44.1277
62	44.6006	43.6816	43.6671	42.3546	44.1766	48.2074
63	42.0649	44.6074	45.3722	42.5835	41.2795	45.0809
64	34.9463	41.9004	39.1911	45.7555	40.6662	39.2447
65	41.7085	46.7996	43.1843	41.0304	47.8229	41.5887
66	39.044	48.8066	45.1686	36.8301	43.7051	40.379
67	40.3193	44.7667	38.2826	40.6561	41.873	41.3491
68	40.277	41.9161	41.5561	39.9224	41.254	43.8676
69	38.5662	40.8289	39.1311	34.6363	43.3018	43.6205
70	36.8288	40.0215	40.3509	31.8301	38.3627	42.7296
71	37.2977	41.5368	37.2393	34.3406	42.9695	41.8775
72	38.8958	38.1478	36.7426	36.7111	40.3244	36.2181
73	33.2584	38.4479	37.0263	42.7282	37.8674	36.6243
74	36.1829	39.0811	38.4965	41.3899	37.9193	40.2017
75	33.0923	37.2323	38.4534	36.9398	40.9594	36.921
76	33.193	36.0986	35.5405	36.9157	34.2053	40.17
77	34.3877	37.0926	34.376	30.9412	40.214	37.5614

## Sheet: vs_Start
pos	wt_0	wt_30	lsm1_0	lsm1_30	pat1_0	pat1_30
-79	111.124	100.24	169.726	135.31	169.996	129.211
-78	128.835	104.578	186.52	139.976	183.705	141.675
-77	121.396	113.202	188.626	141.709	201.224	152.533
-76	131.152	111.654	191.05	152.315	202.102	146.562
-75	139.621	121.051	197.627	161.841	207.791	159.243
-74	121.628	109.853	189.221	136.215	187.211	143.779
-73	125.615	116.442	197.641	152.563	200.036	158.723
-72	121.562	109.057	195.259	150.08	191.541	149.467
-71	134.414	124.685	208.932	168.078	219.865	162.313
-70	141.287	126.566	223.579	171.237	237.076	164.259
-69	137.399	126.656	218.192	159.675	232.597	160.228
-68	142.996	122.114	216.684	166.516	218.666	167.119
-67	151.746	135.681	249.246	185.535	254.984	193.241
-66	148.619	131.359	237.695	171.397	243.506	182.097
-65	162.627	141.464	254.541	191.948	256.143	211.835
-64	157.64	144.398	246.166	200.24	254.868	184.076
-63	160.943	143.599	255.693	191.161	250.925	198.67
-62	168.907	143.255	253.555	204.233	259.843	202.366
-61	170.33	147.595	256.675	203.395	266.084	206.698
-60	170.75	153.052	280.325	220.032	278.006	216.193
-59	180.038	167.876	283.114	223.564	294.118	225.951
-58	171.541	148.374	278.906	198.387	279.194	221.022
-57	187.941	168.657	299.282	223.058	302.224	215.114
-56	206.863	177.486	324.64	244.576	340.791	254.216
-55	192.251	161.45	299.879	224.602	297.889	225.732
-54	200.761	183.111	326.651	258.363	328.204	254.923
-53	216.197	184.073	328.29	251.566	339.822	262.932
-52	211.55	185.559	353.259	245.209	359.377	259.457
-51	203.181	181.766	320.3	245.433	338.612	237.875
-50	212.411	189.384	338.151	251.258	349.302	261.152
-49	225.613	192.456	356.986	274.256	371.498	278.734
-48	221.145	200.708	348.798	258.669	359.815	267.892
-47	245.149	205.705	392.054	280.366	409.959	295.234
-46	250.442	216.522	401.747	290.84	416.776	290.798
-45	253.316	210.509	395.94	276.687	392.025	277.273
-44	262.467	219.031	415.912	290.575	408.649	303.405
-43	245.778	218.202	407.379	290.209	405.451	302.398
-42	286.497	245.82	439.938	331.497	463.09	326.404
-41	296.207	247.405	471.129	334.825	477.475	357.057
-40	271.069	231.297	440.64	320.832	434.42	345.628
-39	283.908	244.221	442.221	333.91	459.44	333.316
-38	303.411	266.605	479.214	352.734	481.063	356.48
-37	300.209	256.555	451.956	338.504	475.692	365.739
-36	299.933	241.855	445.626	329.08	475.994	338.22
-35	294.229	248.238	461.528	337.095	463.511	364.818
-34	321.023	282.042	522.649	390.559	543.275	396.682
-33	339.598	283.808	505.036	401.765	499.661	388.424
-32	349.014	299.694	542.239	401.125	551.452	410.495
-31	323.573	279.462	491.978	384.648	512.809	391.996
-30	369.475	312.436	553.968	426.252	552.357	419.213
-29	348.646	288.459	550.05	406.278	567.597	408.646
-28	353.796	307.039	546.049	427.871	549.656	398.008
-27	347.854	299.62	523.361	403.857	543.09	431.015
-26	375.729	337.134	546.338	435.433	573.974	453.045
-25	359.019	301.705	561.892	429.489	569.636	431.189
-24	361.061	309.759	540.397	415.359	562.123	406.397
-23	370.986	314.282	553.512	435.782	578.266	440.632
-22	420.281	341.254	633.588	469.817	628.971	461.87
-21	404.554	343.192	582.052	453.029	627.86	465.69
-20	386.588	309.284	592.809	430.849	585.878	441.902
-19	394.058	337.04	553.54	443.694	577.349	436.298
-18	402.026	344.268	563.421	426.376	598.317	457.001
-17	409.607	332.316	559.488	425.78	586.932	463.047
-16	489.595	342.261	612.611	450.63	643.439	472.839
-15	557.115	407.403	665.498	526.551	724.987	534.652
-14	1480.9	829.575	1431.43	885.841	1753	939.371
-13	455.457	331.957	603.723	408.129	622.999	448.793
-12	427.089	324.228	525.538	410.286	538.771	428.913
-11	420.267	370.432	537.048	412.453	558.288	430.622
-10	364.354	296.439	499.526	371.348	496.487	390.808
-9	406.79	326.614	530.831	426.381	558.604	435.963
-8	432.321	396.48	555.974	476.979	562.175	464.679
-7	401.196	340.838	540.222	416.061	547.638	428.404
-6	381.42	323.992	506.207	409.934	532.269	410.517
-5	372.927	341.284	507.716	395.484	507.905	434.71
-4	363.258	305.189	520.554	415.062	512.515	415.021
-3	356.389	328.778	490.567	409.316	486.29	415.68
-2	345.693	303.489	455.127	366.876	449.35	386.423
-1	358.23	313.443	498.754	376.691	520.292	397.491
0	541.097	426.187	632.696	502.546	660.792	521.522
1	315.417	261.074	415.49	308.974	419.155	313.343
2	217.605	171.353	275.542	223.327	275.436	233.161
3	243.197	216.32	296.108	257.583	295.785	263.613
4	677.095	568.929	871.853	656.197	880.38	709.307
5	258.935	242.395	313.764	278.555	317.617	285.066
6	307.196	247.276	367.89	310.571	383.639	311.657
7	306.47	273.685	370.28	309.384	369.452	332.114
8	304.454	247.34	394.125	338.612	397.351	317.928
9	273.216	253.355	350.396	300.718	346.147	292.507
10	318.417	271.127	384.285	299.948	390.703	322.024
11	288.76	237.652	352.859	294.448	367.801	297.536
12	281.571	242.897	344.426	286.93	358.596	286.972
13	328.215	286.875	401.434	318.939	404.693	327.432
14	312.102	269.278	393.979	332.614	398.88	345.595
15	285.171	250.702	359.548	302.285	352.174	309.579
16	332.429	287.759	390.003	338.662	419.745	335.536
17	312.443	267.312	391.839	315.463	400.418	330.142
18	288.234	252.693	337.995	312.073	349.091	326.06
19	334.497	286.34	397.625	325.314	394.997	344.927
20	294.509	256.555	391.127	302.722	398.828	328.737
21	290.101	257.589	347.449	300.654	351.515	315.004
22	331.147	290.77	397.205	335.565	410.698	348.006
23	278.925	251.814	361.149	290.007	353.262	294.966
24	278.064	252.121	341.379	305.901	362.337	303.034
25	324.351	292.71	386.171	329.978	391.164	331.623
26	288.848	249.797	365.884	299.265	362.015	313.763
27	265.634	232.031	321.115	276.639	322.068	281.636
28	306.488	277.79	352.523	317.138	371.923	315.284
29	269.311	235.912	332.775	290.852	336.276	282.906
30	272.588	234.735	314.675	264.34	331.464	268.623
31	309.603	256.66	353.077	305.174	370.537	319.848
32	260.018	224.33	318.975	292.501	347.275	293.057
33	261.788	233.045	291.753	275.003	312.335	281.104
34	294.405	258.783	343.814	304.839	361.414	304.668
35	259.728	224.092	343.541	270.811	339.151	290.036
36	255.547	223.676	296.69	277.302	298.748	274.329
37	285.778	261.212	347.746	301.103	361.912	292.319
38	251.545	216.78	308.734	260.942	320.857	266.262
39	253.993	228.785	301.605	278.909	305.032	282.62
40	289.777	255.252	347.572	293.183	352.34	313.99
41	250.945	235.361	326.829	278.276	333.393	277.994
42	245.622	223.004	293.326	271.488	312.518	268.064
43	290.002	265.114	342.133	301.783	351.654	306.58
44	253.312	213.576	319.205	264.928	317.206	269.807
45	259.599	230.311	305.367	283.099	312.913	288.868
46	304.255	269.644	360.649	312.148	361.777	341.596
47	262.451	232.591	329.466	286.151	331.468	291.845
48	279.622	240.497	305.631	287.276	309.122	290.708
49	293.049	262.366	352.051	300.353	354.923	324.331
50	255.01	228.586	307.925	281.081	311.996	279.742
51	248.983	247.936	317.332	289.553	321.89	292.523
52	299.977	268.105	331.74	314.655	349.774	309.619
53	249.388	238.081	325.181	298.806	317.34	300.826
54	261.343	229.617	319.917	285.842	318.233	295.078
55	310.55	275.129	380.233	332.274	373.392	325.106
56	255.114	226.183	322.038	270.074	313.229	277.994
57	264.669	241.782	316.238	298.701	306.984	293.879
58	314.088	283.038	381.22	321.825	370.77	326.869
59	257.851	234.605	317.941	278.206	326.115	275.241
60	276.747	251.034	312.539	298.248	315.842	296.164
61	305.678	273.988	363.595	308.1	356.259	335.151
62	282.924	240.332	333.193	290.522	329.982	290.452
63	257.404	248.109	299.206	295.63	307.876	299.655
64	306.113	286.808	365.986	331.255	367.22	336.438
65	272.369	235.878	309.396	283.205	321.716	291.028
66	265.158	256.03	320.244	306.703	312.743	302.464
67	301.606	276.228	355.461	331.689	361.622	317.939
68	263.611	244.187	324.431	288.809	325.478	289.201
69	262.727	257.933	313.192	303.261	319.96	311.844
70	298.36	300.094	362.257	318.194	353.603	341.162
71	255.501	242.364	316.218	291.656	313.712	281.449
72	258.018	252.201	301.079	306.255	301.343	303.295
73	314.122	292.969	361.911	336.031	368.64	335.399
74	268.616	248.275	340.36	294.037	325.267	310.206
75	265.828	262.612	320.507	305.453	317.574	303.413
76	323.637	278.558	384.413	341.016	365.905	346.243
77	257.587	254.637	323.468	308.3	323.623	313.742
78	282.813	276.644	331.994	315.752	328.638	330.608
79	312.897	310.215	384.93	352.658	383.179	351.628
80	273.415	251.914	348.494	313.567	328.963	309.675
81	273.781	269.966	319.881	328.174	320.943	310.131
82	319.638	299.431	380.087	338.846	379.188	355.188
83	273.59	245.126	347.535	314.885	335.444	307.823
84	285.291	277.32	335.189	319.856	330.325	311.989
85	330.264	297.357	376.972	345.176	389.371	348.478
86	283.627	261.028	342.948	325.715	355.509	304.786
87	283.47	270.979	321.772	315.489	314.09	324.889
88	312.942	299.928	370.053	342.661	371.059	349.913
89	258.761	254.883	321.94	309.52	334.336	300.582
90	279.384	281.913	327.935	330.996	342.598	320.958
91	324.202	286.702	379.553	353.385	377.774	338.491
92	280.166	263.077	343.932	318.898	350.776	334.141
93	271.299	278.47	320.054	325.338	330.312	315.839
94	330.632	313.419	390.144	335.6	387.236	359.107
95	273.715	251.974	332.725	305.212	322.361	308.618
96	288.563	300.192	341.827	336.98	356.379	339.785
97	332.135	314.173	429.156	379.847	408.572	387.108
98	287.946	263.037	369.774	321.668	370.067	321.551
99	307.173	308.092	355.191	360.099	366.966	357.614
100	339.101	309.771	405.566	372.737	403.555	363.733
101	274.917	270.66	356.652	326.674	340.439	323.853
102	292.322	292.957	338.62	331.471	348.914	342.327
103	330.434	306.391	383.993	340.457	389.529	361.449
104	292.321	261.533	357.674	333.435	370.091	312.68
105	293.947	286.887	333.559	332.725	340.255	354.009
106	328.217	320.905	386.267	384.168	405.002	384.179
107	281.06	247.943	332.537	306.781	335.792	300.523
108	283.396	288.671	331.515	337.159	333.743	334.038
109	334.787	300.383	386.037	345.525	387.631	366.247
110	291.178	256.468	357.218	316.347	340.07	320.112
111	305.014	300.134	340.284	344.338	344.244	355.243
112	342.498	305.672	406.689	370.488	400.226	368.914
113	282.713	263.701	341.727	323.842	350.597	316.999
114	311.116	307.507	357.396	351.004	347.414	355.868
115	334.453	315.587	399.027	370.358	389.445	356.843
116	276.376	263.019	341.167	335.591	331.514	316.066
117	311.361	301.631	358.316	349.028	353.655	340.518
118	365.942	322.657	419.163	378.267	426.67	366.081
119	295.746	272.329	365.176	339.444	357.668	328.796
